# Supplementary material for: Analysis of SARS-CoV-2 genomic epidemiology reveals disease transmission coupled to variant emergence and allelic variation
Source: Sci Rep. 2021 Apr 1;11:7380. doi: 10.1038/s41598-021-86265-4 (PMC8016908; doi:10.1038/s41598-021-86265-4)
Supplement: Supplementary file 1 — Supplementary Information 1. [file 41598_2021_86265_MOESM1_ESM.xlsx]

## Sheet: Sheet2
Count of Collection date	Collection date
Virus name	2013-07-24	2017	2019	2019-03-19	2019-12-24	2019-12-26	2019-12-30	2019-12-31	2020-01	2020-01-01	2020-01-02	2020-01-05	2020-01-08	2020-01-10	2020-01-11	2020-01-13	2020-01-14	2020-01-15	2020-01-16	2020-01-17	2020-01-18	2020-01-19	2020-01-20	2020-01-21	2020-01-22	2020-01-23	2020-01-24	2020-01-25	2020-01-26	2020-01-27	2020-01-28	2020-01-29	2020-01-30	2020-01-31	2020-02-01	2020-02-02	2020-02-03	2020-02-04	2020-02-05	2020-02-06	2020-02-07	2020-02-08	2020-02-09	2020-02-10	2020-02-11	2020-02-16	2020-02-20	2020-02-23	2020-02-24
BetaCoV/Australia/NSW01/2020																											1
BetaCoV/Australia/NSW05/2020
BetaCoV/Australia/QLD01/2020																															1
BetaCoV/Australia/QLD02/2020																																	1
BetaCoV/Australia/QLD03/2020																																							1
BetaCoV/Australia/QLD04/2020																																							1
BetaCoV/Australia/VIC01/2020																												1
BetaCoV/bat/Yunnan/RaTG13/2013	1
BetaCoV/Beijing/IVDC-BJ-005/2020																					1
BetaCoV/Belgium/GHB-03021/2020																																					1
BetaCoV/Brazil/SPBR-01/2020
BetaCoV/Cambodia/0012/2020																														1
BetaCoV/Canada/BC_37_0-2/2020																																														1
BetaCoV/China/HKU-SZ-007a/2020									2
BetaCoV/China/HKU-SZ-007b/2020									2
BetaCoV/China/HKU-SZ-007c/2020									2
BetaCoV/China/HS_17/2020																										1
BetaCoV/China/HS_18/2020																										1
BetaCoV/China/HS_194/2020																																								1
BetaCoV/China/HS_38/2020																												1
BetaCoV/China/HS_46/2020																													1
BetaCoV/China/HS_64/2020																															1
BetaCoV/China/HS_8/2020																									1
BetaCoV/China/HS_84/2020																																	1
BetaCoV/China/HS_86/2020																																	1
BetaCoV/China/HS_92/2020																																		1
BetaCoV/China/IQTC01/2020																																							1
BetaCoV/China/IQTC02/2020																																1
BetaCoV/China/WH-09/2020													1
BetaCoV/China/WHU01/2020											1
BetaCoV/China/WHU02/2020											1
BetaCoV/Chongqing/IVDC-CQ-001/2020																					1
BetaCoV/Chongqing/YC01/2020																								1
BetaCoV/Chongqing/ZX01/2020																										1
BetaCoV/England/01/2020																																1
BetaCoV/England/02/2020																																1
BetaCoV/England/09c/2020																																											1
BetaCoV/Finland/1/2020																																1
BetaCoV/Finland/FIN-25/2020
BetaCoV/Foshan/20SF207/2020																									1
BetaCoV/Foshan/20SF210/2020																									1
BetaCoV/Foshan/20SF211/2020																									1
BetaCoV/France/IDF0372-isl/2020																										1
BetaCoV/France/IDF0372/2020																										1
BetaCoV/France/IDF0373/2020																										1
BetaCoV/France/IDF0386-islP1/2020																															1
BetaCoV/France/IDF0386-islP3/2020																															1
BetaCoV/France/IDF0515-isl/2020																																1
BetaCoV/France/IDF0515/2020																																1
BetaCoV/France/IDF0571/2020																																				1
BetaCov/France/IDF0626/2020																																1
BetaCoV/France/RA739/2020																																										1
BetaCoV/Fujian/13/2020																									1
BetaCoV/Fujian/8/2020																								1
BetaCoV/Germany/Baden-Wuerttemberg-1/2020
BetaCoV/Germany/BavPat1/2020																															1
BetaCoV/Guangdong/20SF012/2020																	1
BetaCoV/Guangdong/20SF013/2020																		1
BetaCoV/Guangdong/20SF014/2020																		1
BetaCoV/Guangdong/20SF025/2020																		1
BetaCoV/Guangdong/20SF028/2020																				1
BetaCoV/Guangdong/20SF040/2020																					1
BetaCoV/Guangdong/20SF174/2020																									1
BetaCoV/Guangdong/20SF201/2020																										1
BetaCoV/Guangzhou/20SF206/2020																									1
BetaCoV/Hangzhou/HZ-1/2020																							1
BetaCoV/Hangzhou/HZCDC0001/2020																						1
BetaCoV/Hefei/2/2020																																																1
BetaCoV/Henan/IVDC-HeN-002/2020																							1
BetaCoV/Hong Kong/VB20017970/2020																								1
BetaCoV/Hong Kong/VB20019871/2020																											1
BetaCoV/Hong Kong/VB20019923/2020																											1
BetaCoV/Hong Kong/VB20024950/2020																																1
BetaCoV/Hong Kong/VB20026565/2020																																		1	1
BetaCoV/Hong Kong/VM20001061/2020																									2
BetaCoV/Hong Kong/VM20001218/2020																											1
BetaCoV/Hong Kong/VM20001387/2020																												1
BetaCoV/Hong Kong/VM20001403/2020																													1
BetaCoV/Hong Kong/VM20001464/2020																												1
BetaCoV/Hong Kong/VM20001776/2020																																1
BetaCoV/Hong Kong/VM20001794/2020																																1
BetaCoV/Hong Kong/VM20001988/2020																																	2
BetaCoV/Hong Kong/VM20002162/2020																																		1
BetaCoV/Hong Kong/VM20002302/2020																																			1
BetaCoV/Hong Kong/VM20002343/2020																																					1
BetaCoV/Hong Kong/VM20002345/2020																																					1
BetaCoV/Italy/CDG1/2020																																															1
BetaCoV/Italy/INMI1-cs/2020																																		1
BetaCoV/Italy/INMI1-isl/2020																																1
BetaCoV/Italy/INMI1/2020									1																							1
BetaCoV/Italy/INMI2/2020									1
BetaCoV/Italy/SPL1/2020																																1
BetaCoV/Japan/AI/I-004/2020																												1
BetaCoV/Japan/Hu_DP_Kng_19-020/2020																																												1
BetaCoV/Japan/Hu_DP_Kng_19-027/2020																																												1
BetaCoV/Japan/KY-V-029/2020																																1
BetaCoV/Japan/NA-20-05-1/2020																												1
BetaCoV/Japan/OS-20-07-1/2020																										1
BetaCoV/Japan/TY-WK-012/2020																																1
BetaCoV/Japan/TY-WK-501/2020																																		1
BetaCoV/Japan/TY-WK-521/2020																																		1
BetaCoV/Jiangsu/IVDC-JS-001/2020																						1
BetaCoV/Jiangsu/JS01/2020																										1
BetaCoV/Jiangsu/JS02/2020																											1
BetaCoV/Jiangsu/JS03/2020																											1
BetaCoV/Jiangxi/IVDC-JX-002/2020															1
BetaCoV/Jingzhou/HBCDC-HB-01/2020													1
BetaCoV/Kanagawa/1/2020																	1
BetaCoV/Korea/KCDC05/2020																																	1
BetaCoV/Korea/KCDC06/2020																																	1
BetaCoV/Korea/KCDC07/2020																																		1
BetaCoV/Korea/KCDC12/2020																																			1
BetaCoV/Korea/KCDC24/2020																																								1
BetaCoV/Malaysia/CL5045/2020																											1
BetaCoV/Malaysia/CL5047/2020																											1
BetaCoV/Malaysia/CL5049/2020																											1
BetaCoV/Mexico/CDMX/InDRE_01/2020
BetaCoV/Nepal/61/2020																1
BetaCoV/Nonthaburi/61/2020													1
BetaCoV/Nonthaburi/74/2020																1
BetaCoV/pangolin/China/MP789/2019				1
BetaCoV/pangolin/Guandong/1/2019			1
BetaCoV/pangolin/Guangdong/P2S/2019			1
BetaCoV/pangolin/Guangxi/P1E/2017		1
BetaCoV/pangolin/Guangxi/P2V/2017		1
BetaCoV/pangolin/Guangxi/P3B/2017		1
BetaCoV/pangolin/Guangxi/P4L/2017		1
BetaCoV/pangolin/Guangxi/P5E/2017		1
BetaCoV/pangolin/Guangxi/P5L/2017		1
BetaCoV/Philippines/022N/2020																										1
BetaCoV/Philippines/025N/2020																													1
BetaCoV/Philippines/026/2020																													1
BetaCoV/Philippines/026N/2020																																								1
BetaCoV/Shandong/IVDC-SD-001/2020																						1
BetaCoV/Shandong/LY-H13/2020																													1
BetaCoV/Shandong/LY-H15/2020																													1
BetaCoV/Shandong/LY001/2020																								1
BetaCoV/Shandong/LY002/2020																								1
BetaCoV/Shandong/LY003/2020																										1
BetaCoV/Shandong/LY004/2020																													1
BetaCoV/Shandong/LY005/2020																											1
BetaCoV/Shandong/LY006/2020																											1
BetaCoV/Shandong/LY007/2020																												1
BetaCoV/Shandong/LY008/2020																																	1
BetaCoV/Shanghai/IVDC-SH-001/2020																							1
BetaCoV/Shanghai/SH-01/2020																			1
BetaCoV/Shenzhen/HKU-SZ-001/2020									2
BetaCoV/Shenzhen/HKU-SZ-002/2020														1
BetaCoV/Shenzhen/HKU-SZ-002b/2020									1
BetaCoV/Shenzhen/HKU-SZ-004/2020									2
BetaCoV/Shenzhen/HKU-SZ-005/2020									1						1
BetaCoV/Shenzhen/SZTH-001/2020																1
BetaCoV/Shenzhen/SZTH-002/2020																1
BetaCoV/Shenzhen/SZTH-003/2020																			1
BetaCoV/Shenzhen/SZTH-004/2020																			1
BetaCoV/Sichuan/IVDC-SC-001/2020																		1
BetaCoV/Singapore/1/2020																										1
BetaCoV/Singapore/10/2020																																						1
BetaCoV/Singapore/11/2020																																				1
BetaCoV/Singapore/2/2020																												1
BetaCoV/Singapore/3/2020																																			1
BetaCoV/Singapore/4/2020																																					1
BetaCoV/Singapore/5/2020																																								1
BetaCoV/Singapore/6/2020																																											1
BetaCoV/Singapore/7/2020																														1
BetaCoV/Singapore/8/2020																																					1
BetaCoV/Singapore/9/2020																																						1
BetaCoV/South Korea/KCDC03/2020																												1
BetaCoV/South Korea/SNU01/2020									1
BetaCoV/Sweden/01/2020																																									1
BetaCoV/Sydney/2/2020																									1
BetaCoV/Sydney/3/2020																												1
BetaCoV/Taiwan/2/2020																										1
BetaCoV/Taiwan/3/2020																											1
BetaCoV/Taiwan/4/2020																															1
BetaCoV/Taiwan/CGMH-CGU-01/2020																												1
BetaCoV/Taiwan/NTU01/2020																																		1
BetaCov/Taiwan/NTU02/2020																																							1
BetaCoV/Tianmen/HBCDC-HB-07/2020																																										1
BetaCoV/USA/AZ1/2020																									1
BetaCoV/USA/CA1/2020																										1
BetaCoV/USA/CA2/2020																									1
BetaCoV/USA/CA3/2020																																1
BetaCoV/USA/CA4/2020																																1
BetaCoV/USA/CA5/2020																																1
BetaCoV/USA/CA6/2020																														1
BetaCoV/USA/CA7/2020																																								1
BetaCoV/USA/CA8/2020																																												1
BetaCoV/USA/CA9/2020																																																1
BetaCoV/USA/IL1/2020																								1
BetaCoV/USA/IL2/2020																															1
BetaCoV/USA/MA1/2020																																1
BetaCoV/USA/TX1/2020																																													1
BetaCoV/USA/WA1-A12/2020																												1
BetaCoV/USA/WA1-F6/2020																												1
BetaCoV/USA/WA1/2020																						1
BetaCoV/USA/WA2/2020																																																	1
BetaCoV/USA/WI1/2020																																		1
BetaCoV/Vietnam/VR03-38142/2020																											1
BetaCoV/Wuhan-Hu-1/2019								1
BetaCoV/Wuhan/HBCDC-HB-01/2019							1
BetaCoV/Wuhan/HBCDC-HB-02/2019							1
BetaCoV/Wuhan/HBCDC-HB-02/2020																				1
BetaCoV/Wuhan/HBCDC-HB-03/2019							1
BetaCoV/Wuhan/HBCDC-HB-03/2020																					1
BetaCoV/Wuhan/HBCDC-HB-04/2019							1
BetaCoV/Wuhan/HBCDC-HB-04/2020																					1
BetaCoV/Wuhan/HBCDC-HB-05/2020																					1
BetaCoV/Wuhan/HBCDC-HB-06/2020																																									1
BetaCoV/Wuhan/IPBCAMS-WH-01/2019					1
BetaCoV/Wuhan/IPBCAMS-WH-02/2019							1
BetaCoV/Wuhan/IPBCAMS-WH-03/2019							1
BetaCoV/Wuhan/IPBCAMS-WH-04/2019							1
BetaCoV/Wuhan/IPBCAMS-WH-05/2020										1
BetaCoV/Wuhan/IVDC-HB-01/2019							1
BetaCoV/Wuhan/IVDC-HB-04/2020										1
BetaCoV/Wuhan/IVDC-HB-05/2019							1
BetaCoV/Wuhan/IVDC-HB-envB5/2020										1
BetaCoV/Wuhan/IVDC-HB-envF13-20/2020										1
BetaCoV/Wuhan/IVDC-HB-envF13-21/2020										1
BetaCoV/Wuhan/IVDC-HB-envF13/2020										1
BetaCoV/Wuhan/IVDC-HB-envF54/2020										1
BetaCoV/Wuhan/Tongji-01/2020									1
BetaCoV/Wuhan/Tongji-02/2020									1
BetaCoV/Wuhan/Tongji-03/2020									1
BetaCoV/Wuhan/Tongji-04/2020									1
BetaCoV/Wuhan/Tongji-05/2020									1
BetaCoV/Wuhan/Tongji-06/2020									1
BetaCov/Wuhan/WH01/2019						1
BetaCov/Wuhan/WH02/2019								1
BetaCov/Wuhan/WH03/2020										1
BetaCov/Wuhan/WH04/2020												1
BetaCoV/Wuhan/WH05/2020																																									1
BetaCoV/Wuhan/WIV02/2019							1
BetaCoV/Wuhan/WIV04/2019							1
BetaCoV/Wuhan/WIV05/2019							1
BetaCoV/Wuhan/WIV06/2019							1
BetaCoV/Wuhan/WIV07/2019							1
BetaCoV/Yunnan/IVDC-YN-003/2020																				1
BetaCoV/Zhejiang/WZ-01/2020																			1
BetaCoV/Zhejiang/WZ-02/2020																				1
(blank)
Grand Total	1	6	2	1	1	1	14	2	21	8	2	1	3	1	2	4	2	4	4	4	6	4	3	6	12	14	13	13	7	3	7	19	8	9	4	2	5	2	4	5	3	2	2	3	1	1	1	2	1
[truncated: 5 more columns]

## Sheet: Sheet4
Virus name	2013-07-24	2017	2019	2019-03-19	2019-12-24	2019-12-26	2019-12-30	2019-12-31	2020-01	2020-01-01	2020-01-02	2020-01-05	2020-01-08	2020-01-10	2020-01-11	2020-01-13	2020-01-14	2020-01-15	2020-01-16	2020-01-17	2020-01-18	2020-01-19	2020-01-20	2020-01-21	2020-01-22	2020-01-23	2020-01-24	2020-01-25	2020-01-26	2020-01-27	2020-01-28	2020-01-29	2020-01-30	2020-01-31	2020-02-01	2020-02-02	2020-02-03	2020-02-04	2020-02-05	2020-02-06	2020-02-07	2020-02-08	2020-02-09	2020-02-10	2020-02-11	2020-02-16	2020-02-20	2020-02-23	2020-02-24
BetaCoV/Australia/NSW01/2020																											1
BetaCoV/Australia/NSW05/2020
BetaCoV/Australia/QLD01/2020																															1
BetaCoV/Australia/QLD02/2020																																	1
BetaCoV/Australia/QLD03/2020																																							1
BetaCoV/Australia/QLD04/2020																																							1
BetaCoV/Australia/VIC01/2020																												1
BetaCoV/bat/Yunnan/RaTG13/2013	1
BetaCoV/Beijing/IVDC-BJ-005/2020																					1
BetaCoV/Belgium/GHB-03021/2020																																					1
BetaCoV/Brazil/SPBR-01/2020
BetaCoV/Cambodia/0012/2020																														1
BetaCoV/Canada/BC_37_0-2/2020																																														1
BetaCoV/China/HKU-SZ-007a/2020									2
BetaCoV/China/HKU-SZ-007b/2020									2
BetaCoV/China/HKU-SZ-007c/2020									2
BetaCoV/China/HS_17/2020																										1
BetaCoV/China/HS_18/2020																										1
BetaCoV/China/HS_194/2020																																								1
BetaCoV/China/HS_38/2020																												1
BetaCoV/China/HS_46/2020																													1
BetaCoV/China/HS_64/2020																															1
BetaCoV/China/HS_8/2020																									1
BetaCoV/China/HS_84/2020																																	1
BetaCoV/China/HS_86/2020																																	1
BetaCoV/China/HS_92/2020																																		1
BetaCoV/China/IQTC01/2020																																							1
BetaCoV/China/IQTC02/2020																																1
BetaCoV/China/WH-09/2020													1
BetaCoV/China/WHU01/2020											1
BetaCoV/China/WHU02/2020											1
BetaCoV/Chongqing/IVDC-CQ-001/2020																					1
BetaCoV/Chongqing/YC01/2020																								1
BetaCoV/Chongqing/ZX01/2020																										1
BetaCoV/England/01/2020																																1
BetaCoV/England/02/2020																																1
BetaCoV/England/09c/2020																																											1
BetaCoV/Finland/1/2020																																1
BetaCoV/Finland/FIN-25/2020
BetaCoV/Foshan/20SF207/2020																									1
BetaCoV/Foshan/20SF210/2020																									1
BetaCoV/Foshan/20SF211/2020																									1
BetaCoV/France/IDF0372-isl/2020																										1
BetaCoV/France/IDF0372/2020																										1
BetaCoV/France/IDF0373/2020																										1
BetaCoV/France/IDF0386-islP1/2020																															1
BetaCoV/France/IDF0386-islP3/2020																															1
BetaCoV/France/IDF0515-isl/2020																																1
BetaCoV/France/IDF0515/2020																																1
BetaCoV/France/IDF0571/2020																																				1
BetaCov/France/IDF0626/2020																																1
BetaCoV/France/RA739/2020																																										1
BetaCoV/Fujian/13/2020																									1
BetaCoV/Fujian/8/2020																								1
BetaCoV/Germany/Baden-Wuerttemberg-1/2020
BetaCoV/Germany/BavPat1/2020																															1
BetaCoV/Guangdong/20SF012/2020																	1
BetaCoV/Guangdong/20SF013/2020																		1
BetaCoV/Guangdong/20SF014/2020																		1
BetaCoV/Guangdong/20SF025/2020																		1
BetaCoV/Guangdong/20SF028/2020																				1
BetaCoV/Guangdong/20SF040/2020																					1
BetaCoV/Guangdong/20SF174/2020																									1
BetaCoV/Guangdong/20SF201/2020																										1
BetaCoV/Guangzhou/20SF206/2020																									1
BetaCoV/Hangzhou/HZ-1/2020																							1
BetaCoV/Hangzhou/HZCDC0001/2020																						1
BetaCoV/Hefei/2/2020																																																1
BetaCoV/Henan/IVDC-HeN-002/2020																							1
BetaCoV/Hong Kong/VB20017970/2020																								1
BetaCoV/Hong Kong/VB20019871/2020																											1
BetaCoV/Hong Kong/VB20019923/2020																											1
BetaCoV/Hong Kong/VB20024950/2020																																1
BetaCoV/Hong Kong/VB20026565/2020																																		1	1
BetaCoV/Hong Kong/VM20001061/2020																									2
BetaCoV/Hong Kong/VM20001218/2020																											1
BetaCoV/Hong Kong/VM20001387/2020																												1
BetaCoV/Hong Kong/VM20001403/2020																													1
BetaCoV/Hong Kong/VM20001464/2020																												1
BetaCoV/Hong Kong/VM20001776/2020																																1
BetaCoV/Hong Kong/VM20001794/2020																																1
BetaCoV/Hong Kong/VM20001988/2020																																	2
BetaCoV/Hong Kong/VM20002162/2020																																		1
BetaCoV/Hong Kong/VM20002302/2020																																			1
BetaCoV/Hong Kong/VM20002343/2020																																					1
BetaCoV/Hong Kong/VM20002345/2020																																					1
BetaCoV/Italy/CDG1/2020																																															1
BetaCoV/Italy/INMI1-cs/2020																																		1
BetaCoV/Italy/INMI1-isl/2020																																1
BetaCoV/Italy/INMI1/2020									1																							1
BetaCoV/Italy/INMI2/2020									1
BetaCoV/Italy/SPL1/2020																																1
BetaCoV/Japan/AI/I-004/2020																												1
BetaCoV/Japan/Hu_DP_Kng_19-020/2020																																												1
BetaCoV/Japan/Hu_DP_Kng_19-027/2020																																												1
BetaCoV/Japan/KY-V-029/2020																																1
BetaCoV/Japan/NA-20-05-1/2020																												1
BetaCoV/Japan/OS-20-07-1/2020																										1
BetaCoV/Japan/TY-WK-012/2020																																1
BetaCoV/Japan/TY-WK-501/2020																																		1
BetaCoV/Japan/TY-WK-521/2020																																		1
BetaCoV/Jiangsu/IVDC-JS-001/2020																						1
BetaCoV/Jiangsu/JS01/2020																										1
BetaCoV/Jiangsu/JS02/2020																											1
BetaCoV/Jiangsu/JS03/2020																											1
BetaCoV/Jiangxi/IVDC-JX-002/2020															1
BetaCoV/Jingzhou/HBCDC-HB-01/2020													1
BetaCoV/Kanagawa/1/2020																	1
BetaCoV/Korea/KCDC05/2020																																	1
BetaCoV/Korea/KCDC06/2020																																	1
BetaCoV/Korea/KCDC07/2020																																		1
BetaCoV/Korea/KCDC12/2020																																			1
BetaCoV/Korea/KCDC24/2020																																								1
BetaCoV/Malaysia/CL5045/2020																											1
BetaCoV/Malaysia/CL5047/2020																											1
BetaCoV/Malaysia/CL5049/2020																											1
BetaCoV/Mexico/CDMX/InDRE_01/2020
BetaCoV/Nepal/61/2020																1
BetaCoV/Nonthaburi/61/2020													1
BetaCoV/Nonthaburi/74/2020																1
BetaCoV/pangolin/China/MP789/2019				1
BetaCoV/pangolin/Guandong/1/2019			1
BetaCoV/pangolin/Guangdong/P2S/2019			1
BetaCoV/pangolin/Guangxi/P1E/2017		1
BetaCoV/pangolin/Guangxi/P2V/2017		1
BetaCoV/pangolin/Guangxi/P3B/2017		1
BetaCoV/pangolin/Guangxi/P4L/2017		1
BetaCoV/pangolin/Guangxi/P5E/2017		1
BetaCoV/pangolin/Guangxi/P5L/2017		1
BetaCoV/Philippines/022N/2020																										1
BetaCoV/Philippines/025N/2020																													1
BetaCoV/Philippines/026/2020																													1
BetaCoV/Philippines/026N/2020																																								1
BetaCoV/Shandong/IVDC-SD-001/2020																						1
BetaCoV/Shandong/LY-H13/2020																													1
BetaCoV/Shandong/LY-H15/2020																													1
BetaCoV/Shandong/LY001/2020																								1
BetaCoV/Shandong/LY002/2020																								1
BetaCoV/Shandong/LY003/2020																										1
BetaCoV/Shandong/LY004/2020																													1
BetaCoV/Shandong/LY005/2020																											1
BetaCoV/Shandong/LY006/2020																											1
BetaCoV/Shandong/LY007/2020																												1
BetaCoV/Shandong/LY008/2020																																	1
BetaCoV/Shanghai/IVDC-SH-001/2020																							1
BetaCoV/Shanghai/SH-01/2020																			1
BetaCoV/Shenzhen/HKU-SZ-001/2020									2
BetaCoV/Shenzhen/HKU-SZ-002/2020														1
BetaCoV/Shenzhen/HKU-SZ-002b/2020									1
BetaCoV/Shenzhen/HKU-SZ-004/2020									2
BetaCoV/Shenzhen/HKU-SZ-005/2020									1						1
BetaCoV/Shenzhen/SZTH-001/2020																1
BetaCoV/Shenzhen/SZTH-002/2020																1
BetaCoV/Shenzhen/SZTH-003/2020																			1
BetaCoV/Shenzhen/SZTH-004/2020																			1
BetaCoV/Sichuan/IVDC-SC-001/2020																		1
BetaCoV/Singapore/1/2020																										1
BetaCoV/Singapore/10/2020																																						1
BetaCoV/Singapore/11/2020																																				1
BetaCoV/Singapore/2/2020																												1
BetaCoV/Singapore/3/2020																																			1
BetaCoV/Singapore/4/2020																																					1
BetaCoV/Singapore/5/2020																																								1
BetaCoV/Singapore/6/2020																																											1
BetaCoV/Singapore/7/2020																														1
BetaCoV/Singapore/8/2020																																					1
BetaCoV/Singapore/9/2020																																						1
BetaCoV/South Korea/KCDC03/2020																												1
BetaCoV/South Korea/SNU01/2020									1
BetaCoV/Sweden/01/2020																																									1
BetaCoV/Sydney/2/2020																									1
BetaCoV/Sydney/3/2020																												1
BetaCoV/Taiwan/2/2020																										1
BetaCoV/Taiwan/3/2020																											1
BetaCoV/Taiwan/4/2020																															1
BetaCoV/Taiwan/CGMH-CGU-01/2020																												1
BetaCoV/Taiwan/NTU01/2020																																		1
BetaCov/Taiwan/NTU02/2020																																							1
BetaCoV/Tianmen/HBCDC-HB-07/2020																																										1
BetaCoV/USA/AZ1/2020																									1
BetaCoV/USA/CA1/2020																										1
BetaCoV/USA/CA2/2020																									1
BetaCoV/USA/CA3/2020																																1
BetaCoV/USA/CA4/2020																																1
BetaCoV/USA/CA5/2020																																1
BetaCoV/USA/CA6/2020																														1
BetaCoV/USA/CA7/2020																																								1
BetaCoV/USA/CA8/2020																																												1
BetaCoV/USA/CA9/2020																																																1
BetaCoV/USA/IL1/2020																								1
BetaCoV/USA/IL2/2020																															1
BetaCoV/USA/MA1/2020																																1
BetaCoV/USA/TX1/2020																																													1
BetaCoV/USA/WA1-A12/2020																												1
BetaCoV/USA/WA1-F6/2020																												1
BetaCoV/USA/WA1/2020																						1
BetaCoV/USA/WA2/2020																																																	1
BetaCoV/USA/WI1/2020																																		1
BetaCoV/Vietnam/VR03-38142/2020																											1
BetaCoV/Wuhan-Hu-1/2019								1
BetaCoV/Wuhan/HBCDC-HB-01/2019							1
BetaCoV/Wuhan/HBCDC-HB-02/2019							1
BetaCoV/Wuhan/HBCDC-HB-02/2020																				1
BetaCoV/Wuhan/HBCDC-HB-03/2019							1
BetaCoV/Wuhan/HBCDC-HB-03/2020																					1
BetaCoV/Wuhan/HBCDC-HB-04/2019							1
BetaCoV/Wuhan/HBCDC-HB-04/2020																					1
BetaCoV/Wuhan/HBCDC-HB-05/2020																					1
BetaCoV/Wuhan/HBCDC-HB-06/2020																																									1
BetaCoV/Wuhan/IPBCAMS-WH-01/2019					1
BetaCoV/Wuhan/IPBCAMS-WH-02/2019							1
BetaCoV/Wuhan/IPBCAMS-WH-03/2019							1
BetaCoV/Wuhan/IPBCAMS-WH-04/2019							1
BetaCoV/Wuhan/IPBCAMS-WH-05/2020										1
BetaCoV/Wuhan/IVDC-HB-01/2019							1
BetaCoV/Wuhan/IVDC-HB-04/2020										1
BetaCoV/Wuhan/IVDC-HB-05/2019							1
BetaCoV/Wuhan/IVDC-HB-envB5/2020										1
BetaCoV/Wuhan/IVDC-HB-envF13-20/2020										1
BetaCoV/Wuhan/IVDC-HB-envF13-21/2020										1
BetaCoV/Wuhan/IVDC-HB-envF13/2020										1
BetaCoV/Wuhan/IVDC-HB-envF54/2020										1
BetaCoV/Wuhan/Tongji-01/2020									1
BetaCoV/Wuhan/Tongji-02/2020									1
BetaCoV/Wuhan/Tongji-03/2020									1
BetaCoV/Wuhan/Tongji-04/2020									1
BetaCoV/Wuhan/Tongji-05/2020									1
BetaCoV/Wuhan/Tongji-06/2020									1
BetaCov/Wuhan/WH01/2019						1
BetaCov/Wuhan/WH02/2019								1
BetaCov/Wuhan/WH03/2020										1
BetaCov/Wuhan/WH04/2020												1
BetaCoV/Wuhan/WH05/2020																																									1
BetaCoV/Wuhan/WIV02/2019							1
BetaCoV/Wuhan/WIV04/2019							1
BetaCoV/Wuhan/WIV05/2019							1
BetaCoV/Wuhan/WIV06/2019							1
BetaCoV/Wuhan/WIV07/2019							1
BetaCoV/Yunnan/IVDC-YN-003/2020																				1
BetaCoV/Zhejiang/WZ-01/2020																			1
BetaCoV/Zhejiang/WZ-02/2020																				1
(blank)
Grand Total	1	6	2	1	1	1	14	2	21	8	2	1	3	1	2	4	2	4	4	4	6	4	3	6	12	14	13	13	7	3	7	19	8	9	4	2	5	2	4	5	3	2	2	3	1	1	1	2	1
[truncated: 5 more columns]

## Sheet: seq_incidence
Virus name	2013-07-24	2017	2019	2019-03-19	2019-12-24	2019-12-26	2019-12-30	2019-12-31	2020-01	2020-01-01	2020-01-02	2020-01-05	2020-01-08	2020-01-10	2020-01-11	2020-01-13	2020-01-14	2020-01-15	2020-01-16	2020-01-17	2020-01-18	2020-01-19	2020-01-20	2020-01-21	2020-01-22	2020-01-23	2020-01-24	2020-01-25	2020-01-26	2020-01-27	2020-01-28	2020-01-29	2020-01-30	2020-01-31	2020-02-01	2020-02-02	2020-02-03	2020-02-04	2020-02-05	2020-02-06	2020-02-07	2020-02-08	2020-02-09	2020-02-10	2020-02-11	2020-02-16	2020-02-20	2020-02-23	2020-02-24
BetaCoV/Australia/NSW01/2020																											1
BetaCoV/Australia/NSW05/2020
BetaCoV/Australia/QLD01/2020																															1
BetaCoV/Australia/QLD02/2020																																	1
BetaCoV/Australia/QLD03/2020																																							1
BetaCoV/Australia/QLD04/2020																																							1
BetaCoV/Australia/VIC01/2020																												1
BetaCoV/bat/Yunnan/RaTG13/2013	1
BetaCoV/Beijing/IVDC-BJ-005/2020																					1
BetaCoV/Belgium/GHB-03021/2020																																					1
BetaCoV/Brazil/SPBR-01/2020
BetaCoV/Cambodia/0012/2020																														1
BetaCoV/Canada/BC_37_0-2/2020																																														1
BetaCoV/China/HKU-SZ-007a/2020									2
BetaCoV/China/HKU-SZ-007b/2020									2
BetaCoV/China/HKU-SZ-007c/2020									2
BetaCoV/China/HS_17/2020																										1
BetaCoV/China/HS_18/2020																										1
BetaCoV/China/HS_194/2020																																								1
BetaCoV/China/HS_38/2020																												1
BetaCoV/China/HS_46/2020																													1
BetaCoV/China/HS_64/2020																															1
BetaCoV/China/HS_8/2020																									1
BetaCoV/China/HS_84/2020																																	1
BetaCoV/China/HS_86/2020																																	1
BetaCoV/China/HS_92/2020																																		1
BetaCoV/China/IQTC01/2020																																							1
BetaCoV/China/IQTC02/2020																																1
BetaCoV/China/WH-09/2020													1
BetaCoV/China/WHU01/2020											1
BetaCoV/China/WHU02/2020											1
BetaCoV/Chongqing/IVDC-CQ-001/2020																					1
BetaCoV/Chongqing/YC01/2020																								1
BetaCoV/Chongqing/ZX01/2020																										1
BetaCoV/England/01/2020																																1
BetaCoV/England/02/2020																																1
BetaCoV/England/09c/2020																																											1
BetaCoV/Finland/1/2020																																1
BetaCoV/Finland/FIN-25/2020
BetaCoV/Foshan/20SF207/2020																									1
BetaCoV/Foshan/20SF210/2020																									1
BetaCoV/Foshan/20SF211/2020																									1
BetaCoV/France/IDF0372-isl/2020																										1
BetaCoV/France/IDF0372/2020																										1
BetaCoV/France/IDF0373/2020																										1
BetaCoV/France/IDF0386-islP1/2020																															1
BetaCoV/France/IDF0386-islP3/2020																															1
BetaCoV/France/IDF0515-isl/2020																																1
BetaCoV/France/IDF0515/2020																																1
BetaCoV/France/IDF0571/2020																																				1
BetaCov/France/IDF0626/2020																																1
BetaCoV/France/RA739/2020																																										1
BetaCoV/Fujian/13/2020																									1
BetaCoV/Fujian/8/2020																								1
BetaCoV/Germany/Baden-Wuerttemberg-1/2020
BetaCoV/Germany/BavPat1/2020																															1
BetaCoV/Guangdong/20SF012/2020																	1
BetaCoV/Guangdong/20SF013/2020																		1
BetaCoV/Guangdong/20SF014/2020																		1
BetaCoV/Guangdong/20SF025/2020																		1
BetaCoV/Guangdong/20SF028/2020																				1
BetaCoV/Guangdong/20SF040/2020																					1
BetaCoV/Guangdong/20SF174/2020																									1
BetaCoV/Guangdong/20SF201/2020																										1
BetaCoV/Guangzhou/20SF206/2020																									1
BetaCoV/Hangzhou/HZ-1/2020																							1
BetaCoV/Hangzhou/HZCDC0001/2020																						1
BetaCoV/Hefei/2/2020																																																1
BetaCoV/Henan/IVDC-HeN-002/2020																							1
BetaCoV/Hong Kong/VB20017970/2020																								1
BetaCoV/Hong Kong/VB20019871/2020																											1
BetaCoV/Hong Kong/VB20019923/2020																											1
BetaCoV/Hong Kong/VB20024950/2020																																1
BetaCoV/Hong Kong/VB20026565/2020																																		1	1
BetaCoV/Hong Kong/VM20001061/2020																									2
BetaCoV/Hong Kong/VM20001218/2020																											1
BetaCoV/Hong Kong/VM20001387/2020																												1
BetaCoV/Hong Kong/VM20001403/2020																													1
BetaCoV/Hong Kong/VM20001464/2020																												1
BetaCoV/Hong Kong/VM20001776/2020																																1
BetaCoV/Hong Kong/VM20001794/2020																																1
BetaCoV/Hong Kong/VM20001988/2020																																	2
BetaCoV/Hong Kong/VM20002162/2020																																		1
BetaCoV/Hong Kong/VM20002302/2020																																			1
BetaCoV/Hong Kong/VM20002343/2020																																					1
BetaCoV/Hong Kong/VM20002345/2020																																					1
BetaCoV/Italy/CDG1/2020																																															1
BetaCoV/Italy/INMI1-cs/2020																																		1
BetaCoV/Italy/INMI1-isl/2020																																1
BetaCoV/Italy/INMI1/2020									1																							1
BetaCoV/Italy/INMI2/2020									1
BetaCoV/Italy/SPL1/2020																																1
BetaCoV/Japan/AI/I-004/2020																												1
BetaCoV/Japan/Hu_DP_Kng_19-020/2020																																												1
BetaCoV/Japan/Hu_DP_Kng_19-027/2020																																												1
BetaCoV/Japan/KY-V-029/2020																																1
BetaCoV/Japan/NA-20-05-1/2020																												1
BetaCoV/Japan/OS-20-07-1/2020																										1
BetaCoV/Japan/TY-WK-012/2020																																1
BetaCoV/Japan/TY-WK-501/2020																																		1
BetaCoV/Japan/TY-WK-521/2020																																		1
BetaCoV/Jiangsu/IVDC-JS-001/2020																						1
BetaCoV/Jiangsu/JS01/2020																										1
BetaCoV/Jiangsu/JS02/2020																											1
BetaCoV/Jiangsu/JS03/2020																											1
BetaCoV/Jiangxi/IVDC-JX-002/2020															1
BetaCoV/Jingzhou/HBCDC-HB-01/2020													1
BetaCoV/Kanagawa/1/2020																	1
BetaCoV/Korea/KCDC05/2020																																	1
BetaCoV/Korea/KCDC06/2020																																	1
BetaCoV/Korea/KCDC07/2020																																		1
BetaCoV/Korea/KCDC12/2020																																			1
BetaCoV/Korea/KCDC24/2020																																								1
BetaCoV/Malaysia/CL5045/2020																											1
BetaCoV/Malaysia/CL5047/2020																											1
BetaCoV/Malaysia/CL5049/2020																											1
BetaCoV/Mexico/CDMX/InDRE_01/2020
BetaCoV/Nepal/61/2020																1
BetaCoV/Nonthaburi/61/2020													1
BetaCoV/Nonthaburi/74/2020																1
BetaCoV/pangolin/China/MP789/2019				1
BetaCoV/pangolin/Guandong/1/2019			1
BetaCoV/pangolin/Guangdong/P2S/2019			1
BetaCoV/pangolin/Guangxi/P1E/2017		1
BetaCoV/pangolin/Guangxi/P2V/2017		1
BetaCoV/pangolin/Guangxi/P3B/2017		1
BetaCoV/pangolin/Guangxi/P4L/2017		1
BetaCoV/pangolin/Guangxi/P5E/2017		1
BetaCoV/pangolin/Guangxi/P5L/2017		1
BetaCoV/Philippines/022N/2020																										1
BetaCoV/Philippines/025N/2020																													1
BetaCoV/Philippines/026/2020																													1
BetaCoV/Philippines/026N/2020																																								1
BetaCoV/Shandong/IVDC-SD-001/2020																						1
BetaCoV/Shandong/LY-H13/2020																													1
BetaCoV/Shandong/LY-H15/2020																													1
BetaCoV/Shandong/LY001/2020																								1
BetaCoV/Shandong/LY002/2020																								1
BetaCoV/Shandong/LY003/2020																										1
BetaCoV/Shandong/LY004/2020																													1
BetaCoV/Shandong/LY005/2020																											1
BetaCoV/Shandong/LY006/2020																											1
BetaCoV/Shandong/LY007/2020																												1
BetaCoV/Shandong/LY008/2020																																	1
BetaCoV/Shanghai/IVDC-SH-001/2020																							1
BetaCoV/Shanghai/SH-01/2020																			1
BetaCoV/Shenzhen/HKU-SZ-001/2020									2
BetaCoV/Shenzhen/HKU-SZ-002/2020														1
BetaCoV/Shenzhen/HKU-SZ-002b/2020									1
BetaCoV/Shenzhen/HKU-SZ-004/2020									2
BetaCoV/Shenzhen/HKU-SZ-005/2020									1						1
BetaCoV/Shenzhen/SZTH-001/2020																1
BetaCoV/Shenzhen/SZTH-002/2020																1
BetaCoV/Shenzhen/SZTH-003/2020																			1
BetaCoV/Shenzhen/SZTH-004/2020																			1
BetaCoV/Sichuan/IVDC-SC-001/2020																		1
BetaCoV/Singapore/1/2020																										1
BetaCoV/Singapore/10/2020																																						1
BetaCoV/Singapore/11/2020																																				1
BetaCoV/Singapore/2/2020																												1
BetaCoV/Singapore/3/2020																																			1
BetaCoV/Singapore/4/2020																																					1
BetaCoV/Singapore/5/2020																																								1
BetaCoV/Singapore/6/2020																																											1
BetaCoV/Singapore/7/2020																														1
BetaCoV/Singapore/8/2020																																					1
BetaCoV/Singapore/9/2020																																						1
BetaCoV/South Korea/KCDC03/2020																												1
BetaCoV/South Korea/SNU01/2020									1
BetaCoV/Sweden/01/2020																																									1
BetaCoV/Sydney/2/2020																									1
BetaCoV/Sydney/3/2020																												1
BetaCoV/Taiwan/2/2020																										1
BetaCoV/Taiwan/3/2020																											1
BetaCoV/Taiwan/4/2020																															1
BetaCoV/Taiwan/CGMH-CGU-01/2020																												1
BetaCoV/Taiwan/NTU01/2020																																		1
BetaCov/Taiwan/NTU02/2020																																							1
BetaCoV/Tianmen/HBCDC-HB-07/2020																																										1
BetaCoV/USA/AZ1/2020																									1
BetaCoV/USA/CA1/2020																										1
BetaCoV/USA/CA2/2020																									1
BetaCoV/USA/CA3/2020																																1
BetaCoV/USA/CA4/2020																																1
BetaCoV/USA/CA5/2020																																1
BetaCoV/USA/CA6/2020																														1
BetaCoV/USA/CA7/2020																																								1
BetaCoV/USA/CA8/2020																																												1
BetaCoV/USA/CA9/2020																																																1
BetaCoV/USA/IL1/2020																								1
BetaCoV/USA/IL2/2020																															1
BetaCoV/USA/MA1/2020																																1
BetaCoV/USA/TX1/2020																																													1
BetaCoV/USA/WA1-A12/2020																												1
BetaCoV/USA/WA1-F6/2020																												1
BetaCoV/USA/WA1/2020																						1
BetaCoV/USA/WA2/2020																																																	1
BetaCoV/USA/WI1/2020																																		1
BetaCoV/Vietnam/VR03-38142/2020																											1
BetaCoV/Wuhan-Hu-1/2019								1
BetaCoV/Wuhan/HBCDC-HB-01/2019							1
BetaCoV/Wuhan/HBCDC-HB-02/2019							1
BetaCoV/Wuhan/HBCDC-HB-02/2020																				1
BetaCoV/Wuhan/HBCDC-HB-03/2019							1
BetaCoV/Wuhan/HBCDC-HB-03/2020																					1
BetaCoV/Wuhan/HBCDC-HB-04/2019							1
BetaCoV/Wuhan/HBCDC-HB-04/2020																					1
BetaCoV/Wuhan/HBCDC-HB-05/2020																					1
BetaCoV/Wuhan/HBCDC-HB-06/2020																																									1
BetaCoV/Wuhan/IPBCAMS-WH-01/2019					1
BetaCoV/Wuhan/IPBCAMS-WH-02/2019							1
BetaCoV/Wuhan/IPBCAMS-WH-03/2019							1
BetaCoV/Wuhan/IPBCAMS-WH-04/2019							1
BetaCoV/Wuhan/IPBCAMS-WH-05/2020										1
BetaCoV/Wuhan/IVDC-HB-01/2019							1
BetaCoV/Wuhan/IVDC-HB-04/2020										1
BetaCoV/Wuhan/IVDC-HB-05/2019							1
BetaCoV/Wuhan/IVDC-HB-envB5/2020										1
BetaCoV/Wuhan/IVDC-HB-envF13-20/2020										1
BetaCoV/Wuhan/IVDC-HB-envF13-21/2020										1
BetaCoV/Wuhan/IVDC-HB-envF13/2020										1
BetaCoV/Wuhan/IVDC-HB-envF54/2020										1
BetaCoV/Wuhan/Tongji-01/2020									1
BetaCoV/Wuhan/Tongji-02/2020									1
BetaCoV/Wuhan/Tongji-03/2020									1
BetaCoV/Wuhan/Tongji-04/2020									1
BetaCoV/Wuhan/Tongji-05/2020									1
BetaCoV/Wuhan/Tongji-06/2020									1
BetaCov/Wuhan/WH01/2019						1
BetaCov/Wuhan/WH02/2019								1
BetaCov/Wuhan/WH03/2020										1
BetaCov/Wuhan/WH04/2020												1
BetaCoV/Wuhan/WH05/2020																																									1
BetaCoV/Wuhan/WIV02/2019							1
BetaCoV/Wuhan/WIV04/2019							1
BetaCoV/Wuhan/WIV05/2019							1
BetaCoV/Wuhan/WIV06/2019							1
BetaCoV/Wuhan/WIV07/2019							1
BetaCoV/Yunnan/IVDC-YN-003/2020																				1
BetaCoV/Zhejiang/WZ-01/2020																			1
BetaCoV/Zhejiang/WZ-02/2020																				1
Grand Total	1	6	2	1	1	1	14	2	21	8	2	1	3	1	2	4	2	4	4	4	6	4	3	6	12	14	13	13	7	3	7	19	8	9	4	2	5	2	4	5	3	2	2	3	1	1	1	2	1
[truncated: 4 more columns]

## Sheet: Acknowledgement Table
	Title: Pandemic dynamics of SARS-CoV-2 using epidemic stage, instantaneous reproductive number and pathogen genome identity (GENI) score: modeling molecular epidemiology
	Authors: DJ Darwin Bandoy and Bart C. Weimer
Accession ID	Virus name	Location	Collection date	Originating lab	Submitting lab	Authors
EPI_ISL_406959	BetaCoV/Italy/INMI1/2020	Europe / Italy / Rome	2020-01	unknown	Virology Laboratory, INMI L. Spallanzani	Capobianchi,M.R., Carletti,F., Lalle,E., Bordi,L., Marsella,P., Colavita,F., Matusali,G., Nicastri,E., Ippolito,G. and Castilletti,C.
EPI_ISL_402119	BetaCoV/Wuhan/IVDC-HB-01/2019	Asia / China / Hubei / Wuhan	2019-12-30	National Institute for Viral Disease Control and Prevention, China CDC	National Institute for Viral Disease Control and Prevention, China CDC	Wenjie Tan，Xiang Zhao，Wenling Wang，Xuejun Ma，Yongzhong Jiang，Roujian Lu, Ji Wang, Weimin Zhou，Peihua Niu，Peipei Liu，Faxian Zhan，Weifeng Shi，Baoying Huang，Jun Liu，Li Zhao，Yao Meng，Xiaozhou He，Fei Ye，Na Zhu，Yang Li，Jing Chen，Wenbo Xu，George F. Gao，Guizhen Wu
EPI_ISL_402121	BetaCoV/Wuhan/IVDC-HB-05/2019	Asia / China / Hubei / Wuhan	2019-12-30	National Institute for Viral Disease Control and Prevention, China CDC	National Institute for Viral Disease Control and Prevention, China CDC	Wenjie Tan，Xuejun Ma，Xiang Zhao，Wenling Wang，Yongzhong Jiang，Roujian Lu，Ji Wang，Peihua Niu, Weimin Zhou, Faxian Zhan，Weifeng Shi，Baoying Huang，Jun Liu，Li Zhao，Yao Meng，Fei Ye，Na Zhu, Xiaozhou He，Peipei Liu, Yang Li，Jing Chen，Wenbo Xu，George F. Gao，Guizhen Wu
EPI_ISL_402120	BetaCoV/Wuhan/IVDC-HB-04/2020	Asia / China / Hubei / Wuhan	2020-01-01	National Institute for Viral Disease Control and Prevention, China CDC	National Institute for Viral Disease Control and Prevention, China CDC	Wenjie Tan，Xiang Zhao，Wenling Wang，Xuejun Ma，Yongzhong Jiang，Roujian Lu，Ji Wang，Weimin Zhou，Peihua Niu，Peipei Liu，Faxian Zhan，Weifeng Shi，Baoying Huang，Jun Liu，Li Zhao，Yao Meng，Xiaozhou He，Fei Ye，Na Zhu，Yang Li，Jing Chen，Wenbo Xu，George F. Gao，Guizhen Wu
EPI_ISL_402123	BetaCoV/Wuhan/IPBCAMS-WH-01/2019	Asia / China / Hubei / Wuhan	2019-12-24	Institute of Pathogen Biology, Chinese Academy of Medical Sciences & Peking Union Medical College	Institute of Pathogen Biology, Chinese Academy of Medical Sciences & Peking Union Medical College	Lili Ren, Jianwei Wang, Qi Jin, Zichun Xiang, Zhiqiang Wu, Chao Wu, Yiwei Liu
EPI_ISL_402124	BetaCoV/Wuhan/WIV04/2019	Asia / China / Hubei / Wuhan	2019-12-30	Wuhan Jinyintan Hospital	Wuhan Institute of Virology, Chinese Academy of Sciences	Peng Zhou, Xing-Lou Yang, Ding-Yu Zhang, Lei Zhang, Yan Zhu, Hao-Rui Si, Zhengli Shi
EPI_ISL_402126	BetaCoV/Kanagawa/1/2020	Asia / Japan / Kanagawa	2020-01-14	Dept. of Virology III, National Institute of Infectious Diseases	Dept. of Virology III, National Institute of Infectious Diseases	Naganori Nao, Kazuya Shirato, Shutoku Matsuyama, Makoto Takeda
EPI_ISL_403962	BetaCoV/Nonthaburi/61/2020	Asia / Thailand / Nonthaburi	2020-01-08	Bamrasnaradura Hospital	1. Department of Medical Sciences, Ministry of Public Health, Thailand 2. Thai Red Cross Emerging Infectious Diseases - Health Science Centre 3. Department of Disease Control, Ministry of Public Health, Thailand	Pilailuk,Okada; Siripaporn,Phuygun; Thanutsapa,Thanadachakul; Supaporn,Wacharapluesadee; Sittiporn,Parnmen; Warawan,Wongboot; Sunthareeya,Waicharoen; Rome,Buathong; Malinee,Chittaganpitch; Nanthawan,Mekha
EPI_ISL_403963	BetaCoV/Nonthaburi/74/2020	Asia / Thailand / Nonthaburi	2020-01-13	Bamrasnaradura Hospital	1. Department of Medical Sciences, Ministry of Public Health, Thailand 2. Thai Red Cross Emerging Infectious Diseases - Health Science Centre 3. Department of Disease Control, Ministry of Public Health, Thailand	Pilailuk,Okada; Siripaporn,Phuygun; Thanutsapa,Thanadachakul; Supaporn,Wacharapluesadee; Sittiporn,Parnmen; Warawan,Wongboot; Sunthareeya,Waicharoen; Rome,Buathong; Malinee,Chittaganpitch; Nanthawan,Mekha
EPI_ISL_402127	BetaCoV/Wuhan/WIV02/2019	Asia / China / Hubei / Wuhan	2019-12-30	Wuhan Jinyintan Hospital	Wuhan Institute of Virology, Chinese Academy of Sciences	Peng Zhou, Xing-Lou Yang, Ding-Yu Zhang, Lei Zhang, Yan Zhu, Hao-Rui Si, Zhengli Shi
EPI_ISL_402128	BetaCoV/Wuhan/WIV05/2019	Asia / China / Hubei / Wuhan	2019-12-30	Wuhan Jinyintan Hospital	Wuhan Institute of Virology, Chinese Academy of Sciences	Peng Zhou, Xing-Lou Yang, Ding-Yu Zhang, Lei Zhang, Yan Zhu, Hao-Rui Si, Zhengli Shi
EPI_ISL_402129	BetaCoV/Wuhan/WIV06/2019	Asia / China / Hubei / Wuhan	2019-12-30	Wuhan Jinyintan Hospital	Wuhan Institute of Virology, Chinese Academy of Sciences	Peng Zhou, Xing-Lou Yang, Ding-Yu Zhang, Lei Zhang, Yan Zhu, Hao-Rui Si, Zhengli Shi
EPI_ISL_402130	BetaCoV/Wuhan/WIV07/2019	Asia / China / Hubei / Wuhan	2019-12-30	Wuhan Jinyintan Hospital	Wuhan Institute of Virology, Chinese Academy of Sciences	Peng Zhou, Xing-Lou Yang, Ding-Yu Zhang, Lei Zhang, Yan Zhu, Hao-Rui Si, Zhengli Shi
EPI_ISL_403932	BetaCoV/Guangdong/20SF012/2020	Asia / China / Guandong / Shenzhen	2020-01-14	Guangdong Provincial Center for Diseases Control and Prevention; Guangdong Provincial Public Health	Department of Microbiology, Guangdong Provincial Center for Diseases Control and Prevention	Min Kang, Jie Wu, Jing Lu, Tao Liu, Baisheng Li, Shujiang Mei, Feng Ruan, Lifeng Lin, Changwen Ke, Haojie Zhong, Yingtao Zhang, Lirong Zou, Xuguang Chen, Qi Zhu, Jianpeng Xiao, Jianxiang Geng, Zhe Liu, Jianxiong Hu, Weilin Zeng, Xing Li, Yuhuang Liao, Xiujuan Tang, Songjian Xiao, Ying Wang, Yingchao Song, Xue Zhuang, Lijun Liang, Guanhao He, Huihong Deng, Tie Song, Jianfeng He, Wenjun Ma
EPI_ISL_403933	BetaCoV/Guangdong/20SF013/2020	Asia / China / Guandong / Shenzhen	2020-01-15	Guangdong Provincial Center for Diseases Control and Prevention; Guangdong Provincial Public Health	Department of Microbiology, Guangdong Provincial Center for Diseases Control and Prevention	Min Kang, Jie Wu, Jing Lu, Tao Liu, Baisheng Li, Shujiang Mei, Feng Ruan, Lifeng Lin, Changwen Ke, Haojie Zhong, Yingtao Zhang, Lirong Zou, Xuguang Chen, Qi Zhu, Jianpeng Xiao, Jianxiang Geng, Zhe Liu, Jianxiong Hu, Weilin Zeng, Xing Li, Yuhuang Liao, Xiujuan Tang, Songjian Xiao, Ying Wang, Yingchao Song, Xue Zhuang, Lijun Liang, Guanhao He, Huihong Deng, Tie Song, Jianfeng He, Wenjun Ma
EPI_ISL_403934	BetaCoV/Guangdong/20SF014/2020	Asia / China / Guandong / Shenzhen	2020-01-15	Guangdong Provincial Center for Diseases Control and Prevention; Guangdong Provincial Public Health	Department of Microbiology, Guangdong Provincial Center for Diseases Control and Prevention	Min Kang, Jie Wu, Jing Lu, Tao Liu, Baisheng Li, Shujiang Mei, Feng Ruan, Lifeng Lin, Changwen Ke, Haojie Zhong, Yingtao Zhang, Lirong Zou, Xuguang Chen, Qi Zhu, Jianpeng Xiao, Jianxiang Geng, Zhe Liu, Jianxiong Hu, Weilin Zeng, Xing Li, Yuhuang Liao, Xiujuan Tang, Songjian Xiao, Ying Wang, Yingchao Song, Xue Zhuang, Lijun Liang, Guanhao He, Huihong Deng, Tie Song, Jianfeng He, Wenjun Ma
EPI_ISL_403935	BetaCoV/Guangdong/20SF025/2020	Asia / China / Guangdong / Shenzhen	2020-01-15	Guangdong Provincial Center for Diseases Control and Prevention; Guangdong Provincial Public Health	Department of Microbiology, Guangdong Provincial Center for Diseases Control and Prevention	Min Kang, Jie Wu, Jing Lu, Tao Liu, Baisheng Li, Shujiang Mei, Feng Ruan, Lifeng Lin, Changwen Ke, Haojie Zhong, Yingtao Zhang, Lirong Zou, Xuguang Chen, Qi Zhu, Jianpeng Xiao, Jianxiang Geng, Zhe Liu, Jianxiong Hu, Weilin Zeng, Xing Li, Yuhuang Liao, Xiujuan Tang, Songjian Xiao, Ying Wang, Yingchao Song, Xue Zhuang, Lijun Liang, Guanhao He, Huihong Deng, Tie Song, Jianfeng He, Wenjun Ma
EPI_ISL_403936	BetaCoV/Guangdong/20SF028/2020	Asia / China / Guangdong / Zhuhai	2020-01-17	Guangdong Provincial Center for Diseases Control and Prevention; Guangdong Provincial Public Health	Department of Microbiology, Guangdong Provincial Center for Diseases Control and Prevention	Min Kang, Jie Wu, Jing Lu, Tao Liu, Baisheng Li, Shujiang Mei, Feng Ruan, Lifeng Lin, Changwen Ke, Haojie Zhong, Yingtao Zhang, Lirong Zou, Xuguang Chen, Qi Zhu, Jianpeng Xiao, Jianxiang Geng, Zhe Liu, Jianxiong Hu, Weilin Zeng, Xing Li, Yuhuang Liao, Xiujuan Tang, Songjian Xiao, Ying Wang, Yingchao Song, Xue Zhuang, Lijun Liang, Guanhao He, Huihong Deng, Tie Song, Jianfeng He, Wenjun Ma
EPI_ISL_403937	BetaCoV/Guangdong/20SF040/2020	Asia / China / Guangdong / Zhuhai	2020-01-18	Guangdong Provincial Center for Diseases Control and Prevention; Guangdong Provincial Public Health	Department of Microbiology, Guangdong Provincial Center for Diseases Control and Prevention	Min Kang, Jie Wu, Jing Lu, Tao Liu, Baisheng Li, Shujiang Mei, Feng Ruan, Lifeng Lin, Changwen Ke, Haojie Zhong, Yingtao Zhang, Lirong Zou, Xuguang Chen, Qi Zhu, Jianpeng Xiao, Jianxiang Geng, Zhe Liu, Jianxiong Hu, Weilin Zeng, Xing Li, Yuhuang Liao, Xiujuan Tang, Songjian Xiao, Ying Wang, Yingchao Song, Xue Zhuang, Lijun Liang, Guanhao He, Huihong Deng, Tie Song, Jianfeng He, Wenjun Ma
EPI_ISL_403930	BetaCoV/Wuhan/IPBCAMS-WH-03/2019	Asia / China / Hubei / Wuhan	2019-12-30	Institute of Pathogen Biology, Chinese Academy of Medical Sciences & Peking Union Medical College	Institute of Pathogen Biology, Chinese Academy of Medical Sciences & Peking Union Medical College	Lili Ren, Jianwei Wang, Qi Jin, Zichun Xiang, Zhiqiang Wu, Chao Wu, Yiwei Liu
EPI_ISL_402132	BetaCoV/Wuhan/HBCDC-HB-01/2019	Asia / China / Hubei / Wuhan	2019-12-30	Wuhan Jinyintan Hospital	Hubei Provincial Center for Disease Control and Prevention	Bin Fang, Xiang Li, Xiao Yu, Linlin Liu, Bo Yang, Faxian Zhan, Guojun Ye, Xixiang Huo, Junqiang Xu, Bo Yu, Kun Cai, Jing Li, Yongzhong Jiang.
EPI_ISL_404227	BetaCoV/Zhejiang/WZ-01/2020	Asia / China / Zhejiang	2020-01-16	Zhejiang Provincial Center for Disease Control and Prevention	Department of Microbiology, Zhejiang Provincial Center for Disease Control and Prevention	Yin Chen, Yanjun Zhang, Haiyan Mao, Junhang Pan, Xiuyu Lou, Yiyu Lu, Juying Yan, Hanping Zhu, Jian Gao, Yan Feng, Yi Sun, Hao Yan, Zhen Li, Yisheng Sun, Liming Gong, Qiong Ge, Wen Shi, Xinying Wang, Wenwu Yao, Zhangnv Yang, Fang Xu, Chen Chen, Enfu Chen, Zhen Wang, Zhiping Chen, Jianmin Jiang, Chonggao Hu
EPI_ISL_404228	BetaCoV/Zhejiang/WZ-02/2020	Asia / China / Zhejiang	2020-01-17	Zhejiang Provincial Center for Disease Control and Prevention	Department of Microbiology, Zhejiang Provincial Center for Disease Control and Prevention	Yanjun Zhang, Yin Chen, Haiyan Mao, Junhang Pan, Xiuyu Lou, Yiyu Lu, Juying Yan, Hanping Zhu, Jian Gao, Yan Feng, Yi Sun, Hao Yan, Zhen Li, Yisheng Sun, Liming Gong, Qiong Ge, Wen Shi, Xinying Wang, Wenwu Yao, Zhangnv Yang, Fang Xu, Chen Chen, Enfu Chen, Zhen Wang, Zhiping Chen, Jianmin Jiang, Chonggao Hu
EPI_ISL_402131	BetaCoV/bat/Yunnan/RaTG13/2013	Asia / China / Yunnan / Pu'er	2013-07-24	Wuhan Institute of Virology, Chinese Academy of Sciences	Wuhan Institute of Virology, Chinese Academy of Sciences	Yan Zhu, Ping Yu, Bei Li, Ben Hu, Hao-Rui Si, Xing-Lou Yang, Peng Zhou, Zheng-Li Shi
EPI_ISL_404895	BetaCoV/USA/WA1/2020	North America / USA / Washington / Snohomish County	2020-01-19	Providence Regional Medical Center	Division of Viral Diseases, Centers for Disease Control and Prevention	Queen,K., Tao,Y., Li,Y., Paden,C.R., Lu,X., Zhang,J., Gerber,S.I., Lindstrom,S., Tong,S.
EPI_ISL_407079	BetaCoV/Finland/1/2020	Europe / Finland / Lapland	2020-01-29	Lapland Central Hospital	Department of Virology, University of Helsinki and Helsinki University Hospital, Helsinki, Finland	Teemu Smura, Suvi Kuivanen, Hannimari Kallio-Kokko, Olli Vapalahti
EPI_ISL_405839	BetaCoV/Shenzhen/HKU-SZ-005/2020	Asia / China / Guangdong / Shenzhen	2020-01-11	The University of Hong Kong - Shenzhen Hospital	Li Ka Shing Faculty of Medicine, The University of Hong Kong	Chan,J.F.-W., Yuan,S., Kok,K.H., To,K.K.-W., Chu,H., Yang,J., Xing,F., Liu,J., Yip,C.C.-Y., Poon,R.W.-S., Tsai,H.W., Lo,S.K.-F., Chan,K.H., Poon,V.K.-M., Chan,W.M., Ip,J.D., Cai,J.P., Cheng,V.C.-C., Chen,H., Hui,C.K.-M. and Yuen,K.Y.
EPI_ISL_406030	BetaCoV/Shenzhen/HKU-SZ-002/2020	Asia / China / Guangdong / Shenzhen	2020-01-10	The University of Hong Kong - Shenzhen Hospital	Li Ka Shing Faculty of Medicine, The University of Hong Kong	Chan,J.F.-W., Yuan,S., Kok,K.H., To,K.K.-W., Chu,H., Yang,J., Xing,F., Liu,J., Yip,C.C.-Y., Poon,R.W.-S., Tsai,H.W., Lo,S.K.-F., Chan,K.H., Poon,V.K.-M., Chan,W.M., Ip,J.D., Cai,J.P., Cheng,V.C.-C., Chen,H., Hui,C.K.-M. and Yuen,K.Y.
EPI_ISL_404253	BetaCoV/USA/IL1/2020	North America / USA / Illinois / Chicago	2020-01-21	IL Department of Public Health Chicago Laboratory	Pathogen Discovery, Respiratory Viruses Branch, Division of Viral Diseases, Centers for Dieases Control and Prevention	Ying Tao, Krista Queen, Clinton R. Paden, Jing Zhang, Yan Li, Anna Uehara, Xiaoyan Lu, Brian Lynch, Senthil Kumar K. Sakthivel, Brett L. Whitaker, Shifaq Kamili, Lijuan Wang, Janna' R. Murray, Susan I. Gerber, Stephen Lindstrom, Suxiang Tong
EPI_ISL_406034	BetaCoV/USA/CA1/2020	North America / USA / California / Los Angeles	2020-01-23	California Department of Public Health	Pathogen Discovery, Respiratory Viruses Branch, Division of Viral Diseases, Centers for Dieases Control and Prevention	Anna Uehara, Krista Queen, Ying Tao, Yan Li, Clinton R. Paden, Jing Zhang, Xiaoyan Lu, Brian Lynch, Senthil Kumar K. Sakthivel, Brett L. Whitaker, Shifaq Kamili, Lijuan Wang, Janna' R. Murray, Susan I. Gerber, Stephen Lindstrom, Suxiang Tong
EPI_ISL_406036	BetaCoV/USA/CA2/2020	North America / USA / California / Orange County	2020-01-22	California Department of Public Health	Pathogen Discovery, Respiratory Viruses Branch, Division of Viral Diseases, Centers for Dieases Control and Prevention	Anna Uehara, Krista Queen, Ying Tao, Yan Li, Clinton R. Paden, Jing Zhang, Xiaoyan Lu, Brian Lynch, Senthil Kumar K. Sakthivel, Brett L. Whitaker, Shifaq Kamili, Lijuan Wang, Janna' R. Murray, Susan I. Gerber, Stephen Lindstrom, Suxiang Tong
EPI_ISL_406223	BetaCoV/USA/AZ1/2020	North America / USA / Arizona / Phoenix	2020-01-22	Arizona Department of Health Services	Pathogen Discovery, Respiratory Viruses Branch, Division of Viral Diseases, Centers for Disease Control and Prevention	Ying Tao, Clinton R. Paden, Krista Queen, Anna Uehara, Yan Li, Jing Zhang, Xiaoyan Lu, Brian Lynch, Senthil Kumar K. Sakthivel, Brett L. Whitaker, Shifaq Kamili, Lijuan Wang, Janna' R. Murray, Susan I. Gerber, Stephen Lindstrom, Suxiang Tong
EPI_ISL_406531	BetaCoV/Guangdong/20SF174/2020	Asia / China / Guangdong / Zhuhai	2020-01-22	Guangdong Provincial Center for Diseases Contorl and Prevention; Guangdong Provinical Public Health	Guangdong Provincial Center for Disease Control and Prevention	Min Kang, Jie Wu, Jing Lu, Tao Liu, Baisheng Li, Shujiang Mei, Feng Ruan, Lifeng Lin, Changwen Ke, Haojie Zhong, Yingtao Zhang, Lirong Zou, Xuguang Chen, Qi Zhu, Jianpeng Xiao, Jianxiang Geng, Zhe Liu, Jianxiong Hu, Weilin Zeng, Xing Li, Yuhuang Liao, Xiujuan Tang, Songjian Xiao, Ying Wang, Yingchao Song, Xue Zhuang, Lijun Liang, Guanhao He, Huihong Deng, Tie Song, Jianfeng He, Wenjun Ma
EPI_ISL_406533	BetaCoV/Guangzhou/20SF206/2020	Asia / China / Guangdong / Guangzhou	2020-01-22	Guangdong Provincial Center for Diseases Contorl and Prevention; Guangdong Provinical Public Health	Guangdong Provincial Center for Diseases Control and Prevention	Min Kang, Jie Wu, Jing Lu, Tao Liu, Baisheng Li, Shujiang Mei, Feng Ruan, Lifeng Lin, Changwen Ke, Haojie Zhong, Yingtao Zhang, Lirong Zou, Xuguang Chen, Qi Zhu, Jianpeng Xiao, Jianxiang Geng, Zhe Liu, Jianxiong Hu, Weilin Zeng, Xing Li, Yuhuang Liao, Xiujuan Tang, Songjian Xiao, Ying Wang, Yingchao Song, Xue Zhuang, Lijun Liang, Guanhao He, Huihong Deng, Tie Song, Jianfeng He, Wenjun Ma
EPI_ISL_406534	BetaCoV/Foshan/20SF207/2020	Asia / China / Guangdong / Foshan	2020-01-22	Guangdong Provincial Center for Diseases Control and Prevention; Guangdong Provincial Public Health	Guangdong Provincial Center for Diseases Control and Prevention	Min Kang, Jie Wu, Jing Lu, Tao Liu, Baisheng Li, Shujiang Mei, Feng Ruan, Lifeng Lin, Changwen Ke, Haojie Zhong, Yingtao Zhang, Lirong Zou, Xuguang Chen, Qi Zhu, Jianpeng Xiao, Jianxiang Geng, Zhe Liu, Jianxiong Hu, Weilin Zeng, Xing Li, Yuhuang Liao, Xiujuan Tang, Songjian Xiao, Ying Wang, Yingchao Song, Xue Zhuang, Lijun Liang, Guanhao He, Huihong Deng, Tie Song, Jianfeng He, Wenjun Ma
EPI_ISL_406535	BetaCoV/Foshan/20SF210/2020	Asia / China / Guangdong / Foshan	2020-01-22	Guangdong Provincial Center for Diseases Control and Prevention; Guangdong Provincial Public Health	Guangdong Provincial Center for Diseases Control and Prevention	Min Kang, Jie Wu, Jing Lu, Tao Liu, Baisheng Li, Shujiang Mei, Feng Ruan, Lifeng Lin, Changwen Ke, Haojie Zhong, Yingtao Zhang, Lirong Zou, Xuguang Chen, Qi Zhu, Jianpeng Xiao, Jianxiang Geng, Zhe Liu, Jianxiong Hu, Weilin Zeng, Xing Li, Yuhuang Liao, Xiujuan Tang, Songjian Xiao, Ying Wang, Yingchao Song, Xue Zhuang, Lijun Liang, Guanhao He, Huihong Deng, Tie Song, Jianfeng He, Wenjun Ma
EPI_ISL_406536	BetaCoV/Foshan/20SF211/2020	Asia / China / Guangdong / Foshan	2020-01-22	Guangdong Provincial Center for Diseases Control and Prevention; Guangdong Provincial Public Health	Guangdong Provincial Center for Diseases Control and Prevention	Min Kang, Jie Wu, Jing Lu, Tao Liu, Baisheng Li, Shujiang Mei, Feng Ruan, Lifeng Lin, Changwen Ke, Haojie Zhong, Yingtao Zhang, Lirong Zou, Xuguang Chen, Qi Zhu, Jianpeng Xiao, Jianxiang Geng, Zhe Liu, Jianxiong Hu, Weilin Zeng, Xing Li, Yuhuang Liao, Xiujuan Tang, Songjian Xiao, Ying Wang, Yingchao Song, Xue Zhuang, Lijun Liang, Guanhao He, Huihong Deng, Tie Song, Jianfeng He, Wenjun Ma
EPI_ISL_406538	BetaCoV/Guangdong/20SF201/2020	Asia / China / Guangdong	2020-01-23	Guangdong Provincial Center for Diseases Control and Prevention;Guangdong Provincial Institute of Public Health	Guangdong Provincial Center for Diseases Control and Prevention	Min Kang, Jie Wu, Jing Lu, Tao Liu, Baisheng Li, Shujiang Mei, Feng Ruan, Lifeng Lin, Changwen Ke, Haojie Zhong, Yingtao Zhang, Lirong Zou, Xuguang Chen, Qi Zhu, Jianpeng Xiao, Jianxiang Geng, Zhe Liu, Jianxiong Hu, Weilin Zeng, Xing Li, Yuhuang Liao, Xiujuan Tang, Songjian Xiao, Ying Wang, Yingchao Song, Xue Zhuang, Lijun Liang, Guanhao He, Huihong Deng, Tie Song, Jianfeng He, Wenjun Ma
EPI_ISL_406592	BetaCoV/Shenzhen/SZTH-001/2020	Asia / China / Guandong / Shenzhen	2020-01-13	Shenzhen Third People's Hospital	Shenzhen Key Laboratory of Pathogen and Immunity, National Clinical Research Center for Infectious Disease,Shenzhen Third People's Hospital	Yang Yang, Chenguang Shen, Li Xing, Zhixiang Xu, Haixia Zheng, Yingxia Liu
EPI_ISL_406593	BetaCoV/Shenzhen/SZTH-002/2020	Asia / China / Guandong / Shenzhen	2020-01-13	Shenzhen Key Laboratory of Pathogen and Immunity, National Clinical Research Center for Infectious Disease, Shenzhen Third People's Hospital	Shenzhen Key Laboratory of Pathogen and Immunity, National Clinical Research Center for Infectious Disease, Shenzhen Third People's Hospital	Yang Yang, Chenguang Shen, Li Xing, Zhixiang Xu, Haixia Zheng, Yingxia Liu
EPI_ISL_406594	BetaCoV/Shenzhen/SZTH-003/2020	Asia / China / Guandong / Shenzhen	2020-01-16	Shenzhen Key Laboratory of Pathogen and Immunity, National Clinical Research Center for Infectious Disease, Shenzhen Third People's Hospital	Shenzhen Key Laboratory of Pathogen and Immunity, National Clinical Research Center for Infectious Disease, Shenzhen Third People's Hospital	Yang Yang, Chenguang Shen, Li Xing, Zhixiang Xu, Haixia Zheng, Yingxia Liu
EPI_ISL_406597	BetaCoV/France/IDF0373/2020	Europe / France / Ile-de-France / Paris	2020-01-23	Department of Infectious and Tropical Diseases, Bichat Claude Bernard Hospital, Paris	National Reference Center for Viruses of Respiratory Infections, Institut Pasteur, Paris	Mélanie Albert, Marion Barbet, Sylvie Behillil, Méline Bizard, Angela Brisebarre, Flora Donati, Vincent Enouf, Maud Vanpeene, Sylvie van der Werf, Yazdan Yazdanpanah, Xavier Lescure.
EPI_ISL_406596	BetaCoV/France/IDF0372/2020	Europe / France / Ile-de-France / Paris	2020-01-23	Department of Infectious and Tropical Diseases, Bichat Claude Bernard Hospital, Paris	National Reference Center for Viruses of Respiratory Infections, Institut Pasteur, Paris	Mélanie Albert, Marion Barbet, Sylvie Behillil, Méline Bizard, Angela Brisebarre, Flora Donati, Vincent Enouf, Maud Vanpeene, Sylvie van der Werf, Yazdan Yazdanpanah, Xavier Lescure.
EPI_ISL_406862	BetaCoV/Germany/BavPat1/2020	Europe / Germany / Bavaria / Munich	2020-01-28	Charité Universitätsmedizin Berlin, Institute of Virology; Institut für Mikrobiologie der Bundeswehr, Munich	Charité Universitätsmedizin Berlin, Institute of Virology	Victor M Corman, Julia Schneider, Talitha Veith, Barbara Mühlemann, Markus Antwerpen, Christian Drosten, Roman Wölfel
EPI_ISL_406844	BetaCoV/Australia/VIC01/2020	Oceania / Australia / Victoria / Clayton	2020-01-25	Monash Medical Centre	Collaboration between the University of Melbourne at The Peter Doherty Institute for Infection and Immunity, and the Victorian Infectious Disease Reference Laboratory	Caly,L., Seemann,T., Schultz,M., Druce,J. and Taiaroa,G
EPI_ISL_406716	BetaCoV/China/WHU01/2020	Asia / China / Hubei / Wuhan	2020-01-02	unknown	State Key Laboratory of Virology, Wuhan University	Chen,L., Liu,W., Zhang,Q., Xu,K., Ye,G., Wu,W., Sun,Z., Liu,F., Wu,K., Mei,Y., Zhang,W., Chen,Y., Li,Y., Shi,M., Lan,K. and Liu,Y.
EPI_ISL_406717	BetaCoV/China/WHU02/2020	Asia / China / Hubei / Wuhan	2020-01-02	unknown	State Key Laboratory of Virology, Wuhan University	Chen,L., Liu,W., Zhang,Q., Xu,K., Ye,G., Wu,W., Sun,Z., Liu,F., Wu,K., Mei,Y., Zhang,W., Chen,Y., Li,Y., Shi,M., Lan,K. and Liu,Y.
EPI_ISL_406798	BetaCov/Wuhan/WH01/2019	Asia / China / Hubei / Wuhan	2019-12-26	General Hospital of Central Theater Command of People's Liberation Army of China	BGI & Institute of Microbiology, Chinese Academy of Sciences & Shandong First Medical University & Shandong Academy of Medical Sciences & General Hospital of Central Theater Command of People's Liberation Army of China	Weijun Chen, Yuhai Bi, Weifeng Shi and Zhenhong Hu
EPI_ISL_406800	BetaCov/Wuhan/WH03/2020	Asia / China / Hubei / Wuhan	2020-01-01	General Hospital of Central Theater Command of People's Liberation Army of China	BGI & Institute of Microbiology, Chinese Academy of Sciences & Shandong First Medical University & Shandong Academy of Medical Sciences & General Hospital of Central Theater Command of People's Liberation Army of China	Weijun Chen, Yuhai Bi, Weifeng Shi and Zhenhong Hu
EPI_ISL_406801	BetaCov/Wuhan/WH04/2020	Asia / China / Hubei / Wuhan	2020-01-05	General Hospital of Central Theater Command of People's Liberation Army of China	BGI & Institute of Microbiology, Chinese Academy of Sciences & Shandong First Medical University & Shandong Academy of Medical Sciences & General Hospital of Central Theater Command of People's Liberation Army of China	Weijun Chen, Yuhai Bi, Weifeng Shi and Zhenhong Hu
EPI_ISL_406960	BetaCoV/Italy/INMI2/2020	Europe / Italy / Rome	2020-01	unknown	Virology Laboratory, INMI L. Spallanzani	Capobianchi,M.R., Lalle,E., Carletti,F., Bordi,L., Marsella,P., Colavita,F., Matusali,G., Nicastri,E., Ippolito,G. and Castilletti,C.
EPI_ISL_406970	BetaCoV/Hangzhou/HZ-1/2020	Asia / China / Zhejiang / Hangzhou	2020-01-20	Hangzhou Center for Disease and Control Microbiology Lab	Hangzhou Center for Disease and Control Microbiology Lab	Yu Hua, Wang Haoqiu, Li Jun, Yu Xinfeng
EPI_ISL_406973	BetaCoV/Singapore/1/2020	Asia / Singapore	2020-01-23	Singapore General Hospital	National Public Health Laboratory	Mak, TM; Octavia S; Chavatte JM; Zhou, ZY; Cui, L; Lin, RTP
EPI_ISL_407073	BetaCoV/England/02/2020	Europe / England	2020-01-29	Respiratory Virus Unit, Microbiology Services Colindale, Public Health England	Respiratory Virus Unit, Microbiology Services Colindale, Public Health England	Monica Galiano, Shahjahan Miah, Richard Myers, Angie Lackenby, Omolola Akinbami, Tiina Talts, Leena Bhaw, Kirstin Edwards, Jonathan Hubb, Joanna Ellis, Maria Zambon.
EPI_ISL_407071	BetaCoV/England/01/2020	Europe / England	2020-01-29	Respiratory Virus Unit, Microbiology Services Colindale, Public Health England	Respiratory Virus Unit, Microbiology Services Colindale, Public Health England	Monica Galiano, Shahjahan Miah, Richard Myers, Angie Lackenby, Omolola Akinbami, Tiina Talts, Leena Bhaw, Kirstin Edwards, Jonathan Hubb, Joanna Ellis, Maria Zambon
EPI_ISL_407214	BetaCoV/USA/WA1-A12/2020	North America / USA / Washington	2020-01-25	WA State Department of Health	Pathogen Discovery, Respiratory Viruses Branch, Division of Viral Diseases, Centers for Dieases Control and Prevention	Krista Queen, Azaibi Tamin, Jennifer Harcourt, Ying Tao, Clinton R. Paden, Jing Zhang, Yan Li, Anna Uehara, Xiaoyan Lu, Shifaq Kamili, Rashi Gautam, Haibin Wang, Janna' R. Murray, Susan I. Gerber, Stephen Lindstrom, Natalie Thornburg, Suxiang Tong
EPI_ISL_407313	BetaCoV/Hangzhou/HZCDC0001/2020	Asia / China / Zhejiang / Hangzhou	2020-01-19	Hangzhou Center for Disease Control and Prevention	Hangzhou Center for Disease Control and Prevention	Jun Li, Haoqiu Wang, Hua Yu, Lingfeng Mao, Xinfen Yu, Zhou Sun, Qingxin Kong, Xin Qian, Shuchang Chen, Xuchu Wang
EPI_ISL_407893	BetaCoV/Australia/NSW01/2020	Oceania / Australia / New South Wales / Sydney	2020-01-24	Centre for Infectious Diseases and Microbiology Laboratory Services	NSW Health Pathology - Institute of Clinical Pathology and Medical Research; Westmead Hospital; University of Sydney	Eden J-S, Carter I, Rahman H, Holmes EC, Rockett R, O’Sullivan MV, Sintchenko V, Chen SC, Maddocks S, Kok J and Dwyer DE for the 2019-nCoV Study Group
EPI_ISL_407976	BetaCoV/Belgium/GHB-03021/2020	Europe / Belgium / Leuven	2020-02-03	KU Leuven, Clinical and Epidemiological Virology	KU Leuven, Clinical and Epidemiological Virology	Bert Vanmechelen, Elke Wollants, Annabel Rector, Els Keyaerts, Lies Laenen, Marc Van Ranst, and Piet Maes
EPI_ISL_407988	BetaCoV/Singapore/3/2020	Asia / Singapore	2020-02-01	National Centre for Infectious Diseases	Programme in Emerging Infectious Diseases, Duke-NUS Medical School	Danielle E Anderson, Martin Linster, Yan Zhuang, Jayanthi Jayakumar, David CB Lye, Yee Sin Leo, Barnaby E Young, Yvonne CF Su, Linfa Wang, Gavin JD Smith
EPI_ISL_407987	BetaCoV/Singapore/2/2020	Asia / Singapore	2020-01-25	Singapore General Hospital	Programme in Emerging Infectious Diseases, Duke-NUS Medical School	Danielle E Anderson, Martin Linster, Yan Zhuang, Jayanthi Jayakumar, Kian Sing Chan, Lynette LE Oon, Jenny GH Low, Yvonne CF Su, Linfa Wang, Gavin JD Smith
EPI_ISL_408010	BetaCoV/USA/CA5/2020	North America / USA / California	2020-01-29	California Department of Health	Pathogen Discovery, Respiratory Viruses Branch, Division of Viral Diseases, Centers for Dieases Control and Prevention	Ying Tao, Krista Queen, Jing Zhang, Yan Li, Anna Uehara, Clinton Paden, Xiaoyan Lu, Brian Lynch, Senthil Kumar K. Sakthivel, Brett L. Whitaker, Shifaq Kamili, Lijuan Wang, Janna' R. Murray, Susan I. Gerber, Stephen Lindstrom, Suxiang Tong
EPI_ISL_408009	BetaCoV/USA/CA4/2020	North America / USA / California	2020-01-29	California Department of Health	Pathogen Discovery, Respiratory Viruses Branch, Division of Viral Diseases, Centers for Dieases Control and Prevention	Krista Queen, Jing Zhang, Yan Li, Ying Tao, Anna Uehara, Clinton Paden, Xiaoyan Lu, Brian Lynch, Senthil Kumar K. Sakthivel, Brett L. Whitaker, Shifaq Kamili, Lijuan Wang, Janna' R. Murray, Susan I. Gerber, Stephen Lindstrom, Suxiang Tong
EPI_ISL_408068	BetaCoV/Italy/INMI1/2020	Europe / Italy / Rome	2020-01-29	Virology Laboratory National Institute for Infectious Diseases 'Lazzaro Spallanzani' IRCCS	Virology Laboratory National Institute for Infectious Diseases 'Lazzaro Spallanzani' IRCCS	Capobianchi,M.R., Carletti,F., Lalle,E., Bordi,L., Marsella,P.,Colavita,F., Matusali,G., Nicastri,E., Ippolito,G. and Castilletti,C.
EPI_ISL_408008	BetaCoV/USA/CA3/2020	North America / USA / California	2020-01-29	California Department of Health	Pathogen Discovery, Respiratory Viruses Branch, Division of Viral Diseases, Centers for Disease Control and Prevention	Krista Queen, Jing Zhang, Yan Li, Ying Tao, Anna Uehara, Clinton Paden, Xiaoyan Lu, Brian Lynch, Senthil Kumar K. Sakthivel, Brett L. Whitaker, Shifaq Kamili, Lijuan Wang, Janna' R. Murray, Susan I. Gerber, Stephen Lindstrom, Suxiang Tong
EPI_ISL_408430	BetaCoV/France/IDF0515/2020	Europe / France / Ile-de-France / Paris	2020-01-29	Department of Infectious and Tropical Diseases, Bichat Claude Bernard Hospital, Paris	National Reference Center for Viruses of Respiratory Infections, Institut Pasteur, Paris	Mélanie Albert, Marion Barbet, Sylvie Behillil, Méline Bizard, Angela Brisebarre, Flora Donati, Vincent Enouf, Maud Vanpeene, Sylvie van der Werf, Yazdan Yazdanpanah, Xavier Lescure
EPI_ISL_408431	BetaCov/France/IDF0626/2020	Europe / France / Ile-de-France / Paris	2020-01-29	Sorbonne Université, Inserm et Assistance Publique-Hôpitaux de Paris (Pitié Salpétrière)	National Reference Center for Viruses of Respiratory Infections, Institut Pasteur, Paris	Mélanie Albert, Marion Barbet, Sylvie Behillil, Méline Bizard, Angela Brisebarre, Flora Donati, Vincent Enouf, Maud Vanpeene, Sylvie van der Werf, Sonia Burrel, Anne-Geneviève Marcelin, Vincent Calvez, David Boutolleau, Elise Klément, Valérie Pourcher, Eric Caumes.
EPI_ISL_408480	BetaCoV/Yunnan/IVDC-YN-003/2020	Asia / China / Yunnan / Kunming	2020-01-17	National Institute for Viral Disease Control and Prevention, China CDC	National Institute for Viral Disease Control & Prevention, CCDC	Wenjie Tan，Xiaoqing Fu，Xiang Zhao，Wenling Wang， Peihua Niu，Roujian Lu,Yanhong Sun，Baoying Huang，Li Zhao，Fei Ye，Wenbo Xu，George F. Gao，Guizhen Wu
EPI_ISL_408481	BetaCoV/Chongqing/IVDC-CQ-001/2020	Asia / China / Chongqing	2020-01-18	National Institute for Viral Disease Control and Prevention, China CDC	National Institute for Viral Disease Control & Prevention, CCDC	Wenjie Tan, Hengqin Wang, Xiang Zhao, Wenling Wang, Peihua Niu, Roujian Lu, Sheng Ye, Baoying Huang, Li Zhao, Fei Ye, Wenbo Xu, George F. Gao, Guizhen Wu
EPI_ISL_408482	BetaCoV/Shandong/IVDC-SD-001/2020	Asia / China / Shandong / Qingdao	2020-01-19	National Institute for Viral Disease Control and Prevention, China CDC	National Institute for Viral Disease Control & Prevention, CCDC	Wenjie Tan, Zhaoguo Wang, Xiang Zhao, Wenling Wang, Peihua Niu, Roujian Lu, Ti Liu, Baoying Huang, Li Zhao, Fei Ye, Wenbo Xu, George F. Gao, Guizhen Wu
EPI_ISL_408484	BetaCoV/Sichuan/IVDC-SC-001/2020	Asia / China / Sichuan / Chengdu	2020-01-15	National Institute for Viral Disease Control and Prevention, China CDC	National Institute for Viral Disease Control & Prevention, CCDC	Wenjie Tan, Jianan Xu, Wenling Wang, Peihua Niu, Roujian Lu, Huiping Yang, Xiang Zhao, Baoying Huang, Li Zhao, Fei Ye, Wenbo Xu, George F. Gao, Guizhen Wu
EPI_ISL_408486	BetaCoV/Jiangxi/IVDC-JX-002/2020	Asia / China / Jiangxi / Pingxiang	2020-01-11	National Institute for Viral Disease Control and Prevention, China CDC	National Institute for Viral Disease Control & Prevention, CCDC	Wenjie Tan, Yong Shi, Wenling Wang, Peihua Niu, Roujian Lu, Jianxiong Li, Xiang Zhao, Baoying Huang, Li Zhao, Fei Ye, Wenbo Xu, George F. Gao, Guizhen Wu
EPI_ISL_408488	BetaCoV/Jiangsu/IVDC-JS-001/2020	Asia / China / Jiangsu / Huaian	2020-01-19	National Institute for Viral Disease Control and Prevention, China CDC	National Institute for Viral Disease Control & Prevention, CCDC	Wenjie Tan, Shenjiao Wang, Wenling Wang, Peihua Niu, Roujian Lu, Kangchen Zhao, Xiang Zhao, Baoying Huang, Li Zhao, Fei Ye, Wenbo Xu, George F. Gao, Guizhen Wu
EPI_ISL_408489	BetaCoV/Taiwan/NTU01/2020	Asia / Taiwan / Taipei	2020-01-31	Department of Laboratory Medicine, National Taiwan University Hospital	Microbial Genomics Core Lab, National Taiwan University Centers of Genomic and Precision Medicine	Shiou-Hwei Yeh, You-Yu Lin, Ya-Yun Lai, Chiao-Ling Li, Shan-Chwen Chang, Pei-Jer Chen, Sui-Yuan Chang
EPI_ISL_408514	BetaCoV/Wuhan/IVDC-HB-envF13-20/2020	Asia / China / Hubei / Wuhan	2020-01-01	Institute of Viral Disease Control and Prevention, China CDC	Institute of Viral Disease Control and Prevention, China CDC	William J. Liu, Peipei Liu, Xiang Zhao, Peihua Niu, Yingze Zhao, Wenwen Lei, Ziqian Xu, Shumei Zou, Wei Zhen, Beiwei Ye, Mengjie Yang, Weifeng Shi, Roujian Lu, Wenjie Tan, Zhixiao Chen, Yuchao Wu, Juan Song, Weimin Zhou, Dayan Wang, Jun Han, Wenbo Xu, George F. Gao, Guizhen Wu
EPI_ISL_408515	BetaCoV/Wuhan/IVDC-HB-envF13-21/2020	Asia / China / Hubei / Wuhan	2020-01-01	Institute of Viral Disease Control and Prevention, China CDC	Institute of Viral Disease Control and Prevention, China CDC	William J. Liu, Peipei Liu, Xiang Zhao, Peihua Niu, Yingze Zhao, Wenwen Lei, Ziqian Xu, Shumei Zou, Wei Zhen, Beiwei Ye, Mengjie Yang, Weifeng Shi, Roujian Lu, Wenjie Tan, Zhixiao Chen, Yuchao Wu, Juan Song, Weimin Zhou, Dayan Wang, Jun Han, Wenbo Xu, George F. Gao, Guizhen Wu
EPI_ISL_408665	BetaCoV/Japan/TY-WK-012/2020	Asia / Japan / Tokyo	2020-01-29	Dept. of Virology III, National Institute of Infectious Diseases	Pathogen Genomics Center, National Institute of Infectious Diseases	Tsuyoshi Sekizuka, Shutoku Matsuyama, Naganori Nao, Kazuya Shirato, Makoto Takeda, Makoto Kuroda
EPI_ISL_408666	BetaCoV/Japan/TY-WK-501/2020	Asia / Japan / Tokyo	2020-01-31	Dept. of Virology III, National Institute of Infectious Diseases	Pathogen Genomics Center, National Institute of Infectious Diseases	Tsuyoshi Sekizuka, Shutoku Matsuyama, Naganori Nao, Kazuya Shirato, Makoto Takeda, Makoto Kuroda
EPI_ISL_408667	BetaCoV/Japan/TY-WK-521/2020	Asia / Japan / Tokyo	2020-01-31	Dept. of Virology III, National Institute of Infectious Diseases	Pathogen Genomics Center, National Institute of Infectious Diseases	Tsuyoshi Sekizuka, Shutoku Matsuyama, Naganori Nao, Kazuya Shirato, Makoto Takeda, Makoto Kuroda
EPI_ISL_408669	BetaCoV/Japan/KY-V-029/2020	Asia / Japan / Kyoto	2020-01-29	Dept. of Virology III, National Institute of Infectious Diseases	Pathogen Genomics Center, National Institute of Infectious Diseases	Tsuyoshi Sekizuka, Shutoku Matsuyama, Naganori Nao, Kazuya Shirato, Makoto Takeda, Makoto Kuroda
EPI_ISL_407084	BetaCoV/Japan/AI/I-004/2020	Asia / Japan / Aichi	2020-01-25	Department of Virology III, National Institute of Infectious Diseases	Pathogen Genomics Center, National Institute of Infectious Diseases	Tsuyoshi Sekizuka, Shutoku Matsuyama, Naganori Nao, Kazuya Shirato, Shinji Watanabe, Makoto Takeda, Makoto Kuroda
EPI_ISL_403931	BetaCoV/Wuhan/IPBCAMS-WH-02/2019	Asia / China / Hubei / Wuhan	2019-12-30	Institute of Pathogen Biology, Chinese Academy of Medical Sciences & Peking Union Medical College	Institute of Pathogen Biology, Chinese Academy of Medical Sciences & Peking Union Medical College	Lili Ren, Jianwei Wang, Qi Jin, Zichun Xiang, Zhiqiang Wu, Chao Wu, Yiwei Liu
EPI_ISL_403929	BetaCoV/Wuhan/IPBCAMS-WH-04/2019	Asia / China / Hubei / Wuhan	2019-12-30	Institute of Pathogen Biology, Chinese Academy of Medical Sciences & Peking Union Medical College	Institute of Pathogen Biology, Chinese Academy of Medical Sciences & Peking Union Medical College	Lili Ren, Jianwei Wang, Qi Jin, Zichun Xiang, Zhiqiang Wu, Chao Wu, Yiwei Liu
EPI_ISL_403928	BetaCoV/Wuhan/IPBCAMS-WH-05/2020	Asia / China / Hubei / Wuhan	2020-01-01	Institute of Pathogen Biology, Chinese Academy of Medical Sciences & Peking Union Medical College	Institute of Pathogen Biology, Chinese Academy of Medical Sciences & Peking Union Medical College	Lili Ren, Jianwei Wang, Qi Jin, Zichun Xiang, Zhiqiang Wu, Chao Wu, Yiwei Liu
EPI_ISL_408670	BetaCoV/USA/WI1/2020	North America / USA / Wisconsin	2020-01-31	Wisconsin Department of Health Services	Pathogen Discovery, Respiratory Viruses Branch, Division of Viral Diseases, Centers for Dieases Control and Prevention	Jing Zhang, Anna Uehara, Krista Queen, Yan Li, Ying Tao, Clinton R. Paden, Xiaoyan Lu, Brian Lynch, Senthil Kumar K. Sakthivel, Brett L. Whitaker, Shifaq Kamili, Lijuan Wang, Janna' R. Murray, Susan I. Gerber, Stephen Lindstrom, Suxiang Tong
EPI_ISL_406595	BetaCoV/Shenzhen/SZTH-004/2020	Asia / China / Guandong / Shenzhen	2020-01-16	Shenzhen Key Laboratory of Pathogen and Immunity, National Clinical Research Center for Infectious Disease, Shenzhen Third People's Hospital	Shenzhen Key Laboratory of Pathogen and Immunity, National Clinical Research Center for Infectious Disease, Shenzhen Third People's Hospital	Yang Yang, Chenguang Shen, Li Xing, Zhixiang Xu, Haixia Zheng, Yingxia Liu
EPI_ISL_406031	BetaCoV/Taiwan/2/2020	Asia / Taiwan / Kaohsiung	2020-01-23	Centers for Disease Control, R.O.C. (Taiwan)	Centers for Disease Control, R.O.C. (Taiwan)	Ji-Rong Yang, Yu-Chi Lin, Jung-Jung Mu, Ming-Tsan Liu, Shu-Ying Li
EPI_ISL_408976	BetaCoV/Sydney/2/2020	Oceania / Australia / New South Wales / Sydney	2020-01-22	Centre for Infectious Diseases and Microbiology Laboratory Services	NSW Health Pathology - Institute of Clinical Pathology and Medical Research; Westmead Hospital; University of Sydney	Rockett R, Sadsad R, Eden J-S, Carter I, Rahman H, Holmes EC, O’Sullivan MV, Sintchenko V, Chen SC, Maddocks S, Kok J and Dwyer DE for the 2019-nCoV Study Group*
EPI_ISL_408977	BetaCoV/Sydney/3/2020	Oceania / Australia / New South Wales / Sydney	2020-01-25	Serology, Virology and OTDS Laboratories (SAViD), NSW Health Pathology Randwick	NSW Health Pathology - Institute of Clinical Pathology and Medical Research; Centre for Infectious Diseases and Microbiology Laboratory Services; Westmead Hospital; University of Sydney	Eden J-S, Carter I, Rahman H, Rawlinson W, Holmes EC, Rockett R, O’Sullivan MV, Sintchenko V, Chen SC, Maddocks S, Kok J and Dwyer DE for the 2019-nCoV Study Group*
EPI_ISL_410045	BetaCoV/USA/IL2/2020	North America / USA / Illinois	2020-01-28	IL Department of Public Health Chicago Laboratory	Pathogen Discovery, Respiratory Viruses Branch, Division of Viral Diseases, Centers for Dieases Control and Prevention	Yan Li, Jing Zhang, Krista Queen, Ying Tao, Anna Uehara, Clinton R. Paden, Xiaoyan Lu, Brian Lynch, Senthil Kumar K. Sakthivel, Brett L. Whitaker, Shifaq Kamili, Lijuan Wang, Janna' R. Murray, Susan I. Gerber, Stephen Lindstrom, Suxiang Tong
EPI_ISL_410044	BetaCoV/USA/CA6/2020	North America / USA / California	2020-01-27	California Department of Public Health	Pathogen Discovery, Respiratory Viruses Branch, Division of Viral Diseases, Centers for Dieases Control and Prevention	Jing Zhang, Krista Queen, Yan Li, Ying Tao, Anna Uehara, Clinton R. Paden, Xiaoyan Lu, Brian Lynch, Senthil Kumar K. Sakthivel, Brett L. Whitaker, Shifaq Kamili, Lijuan Wang, Janna' R. Murray, Susan I. Gerber, Stephen Lindstrom, Suxiang Tong
EPI_ISL_409067	BetaCoV/USA/MA1/2020	North America / USA / Massachusetts	2020-01-29	Massachusetts Department of Public Health	Pathogen Discovery, Respiratory Viruses Branch, Division of Viral Diseases, Centers for Dieases Control and Prevention	Clinton R. Paden, Jing Zhang, Krista Queen, Yan Li, Ying Tao, Anna Uehara, Xiaoyan Lu, Brian Lynch, Senthil Kumar K. Sakthivel, Brett L. Whitaker, Shifaq Kamili, Lijuan Wang, Janna' R. Murray, Susan I. Gerber, Stephen Lindstrom, Suxiang Tong
EPI_ISL_408478	BetaCoV/Chongqing/YC01/2020	Asia / China / Chongqinq / Yongchuan	2020-01-21	Yongchuan District Center for Disease Control and Prevention	Chongqing Municipal Center for Disease Control and Prevention	Ye Sheng, Tang Yun, Ling Hua,Yu zhen,Chen Shuang,Tan ZhangPing, Su Kun, Li Qing, Tang Wenge, Rong Rong
EPI_ISL_408479	BetaCoV/Chongqing/ZX01/2020	Asia / China / Chongqing / Zhongxian	2020-01-23	Zhongxian Center for Disease Control and Prevention	Chongqing Municipal Center for Disease Control and Prevention	Ye Sheng, Tang Yun, Ling Hua, Zhang Hong, Yu zhen,Chen Shuang,Tan ZhangPing, Su Kun, Li Qin, Tang Wenge, Rong Rong
EPI_ISL_410218	BetaCov/Taiwan/NTU02/2020	Asia / Taiwan / Taipei	2020-02-05	Department of Laboratory Medicine, National Taiwan University Hospital	Microbial Genomics Core Lab, National Taiwan University Centers of Genomic and Precision Medicine	Shiou-Hwei Yeh, You-Yu Lin, Ya-Yun Lai, Chiao-Ling Li, Shan-Chwen Chang, Pei-Jer Chen, Sui-Yuan Chang
EPI_ISL_408487	BetaCoV/Henan/IVDC-HeN-002/2020	Asia / China / Henan / Zhengzhou	2020-01-20	National Institute for Viral Disease Control and Prevention, China CDC	National Institute for Viral Disease Control & Prevention, China CDC	Wenjie Tan, Jin Xu, Wenling Wang, Peihua Niu, Roujian Lu, Xueyong Huang, Xiang Zhao, Baoying Huang, Li Zhao, Fei Ye, Wenbo Xu, George F. Gao, Guizhen Wu
EPI_ISL_408483	BetaCoV/Shanghai/IVDC-SH-001/2020	Asia / China / Shanghai	2020-01-20	National Institute for Viral Disease Control and Prevention, China CDC	National Institute for Viral Disease Control & Prevention, CCDC	Wenjie Tan，Zhen Teng,Xiang Zhao，Wenling Wang， Peihua Niu，Roujian Lu,Chongshan Li,Baoying Huang，Li Zhao，Fei Ye，Wenbo Xu，George F. Gao，Guizhen Wu
EPI_ISL_408485	BetaCoV/Beijing/IVDC-BJ-005/2020	Asia / China / Beijing	2020-01-18	National Institute for Viral Disease Control and Prevention, China CDC	National Institute for Viral Disease Control & Prevention, CCDC	Wenjie Tan,Quanyi Wang,Wenling Wang, Peihua Niu,Roujian Lu,Yang Pan,Xiang Zhao,Baoying Huang,Li Zhao,Fei Ye,Wenbo Xu,George F. Gao,Guizhen Wu
EPI_ISL_408511	BetaCoV/Wuhan/IVDC-HB-envF13/2020	Asia / China / Hubei / Wuhan	2020-01-01	Institute of Viral Disease Control and Prevention, China CDC	Institute of Viral Disease Control and Prevention, China CDC	William J. Liu, Peipei Liu, Xiang Zhao, Peihua Niu, Yingze Zhao, Wenwen Lei, Ziqian Xu, Beiwei Ye, Weifeng Shi, Roujian Lu, Wenjie Tan, Zhixiao Chen, Yuchao Wu, Juan Song, Dayan Wang, Jun Han, Wenbo Xu, George F. Gao, Guizhen Wu
EPI_ISL_408512	BetaCoV/Wuhan/IVDC-HB-envF54/2020	Asia / China / Hubei / Wuhan	2020-01-01	Institute of Viral Disease Control and Prevention, China CDC	Institute of Viral Disease Control and Prevention, China CDC	William J. Liu, Peipei Liu, Xiang Zhao, Peihua Niu, Yingze Zhao, Wenwen Lei, Ziqian Xu, Beiwei Ye, Weifeng Shi, Roujian Lu, Wenjie Tan, Zhixiao Chen, Yuchao Wu, Juan Song, Dayan Wang, Jun Han, Wenbo Xu, George F. Gao, Guizhen Wu
EPI_ISL_408513	BetaCoV/Wuhan/IVDC-HB-envB5/2020	Asia / China / Hubei / Wuhan	2020-01-01	Institute of Viral Disease Control and Prevention, China CDC	Institute of Viral Disease Control and Prevention, China CDC	William J. Liu, Peipei Liu, Xiang Zhao, Peihua Niu, Yingze Zhao, Wenwen Lei, Ziqian Xu, Beiwei Ye, Weifeng Shi, Roujian Lu, Wenjie Tan, Zhixiao Chen, Yuchao Wu, Juan Song, Dayan Wang, Jun Han, Wenbo Xu, George F. Gao, Guizhen Wu
EPI_ISL_408978	BetaCoV/Wuhan/WH05/2020	Asia / China / Hubei / Wuhan	2020-02-07	Wuhan Fourth Hospital	Beijing Genomics Institute (BGI)	Weijun Chen
EPI_ISL_410302	BetaCoV/Philippines/026/2020	Asia / Philippines	2020-01-26	unknown	Amalea Dulcene Nicolasora Research Institute for Tropical Medicine, Molecular Biology Laboratory	Nicolasora,A.D., Mercado,E.S., Polotan,F.M., Manalo,J.G., Medado,I.P., Tujan,M.A., Onza,O.T. and Cruz,K.M.
EPI_ISL_410314	BetaCoV/Philippines/026N/2020	Asia / Philippines	2020-02-06	unknown	Joanna Ina Manalo Research Institute for Tropical Medicine, Molecular Biology Laboratory	Manalo,J.I. and Nicolasora,A.D.
EPI_ISL_410344	BetaCoV/Philippines/025N/2020	Asia / Philippines	2020-01-26	unknown	Joanna Ina Manalo Research Institute for Tropical Medicine, Molecular Biology Laboratory	Mercado,E.S., Manalo,J.I., Nicolasora,A.D., Medado,I.P., Tujan,M.A., Onza,O.T., Cruz,K.M. and Polotan,F.M.
EPI_ISL_410345	BetaCoV/Philippines/022N/2020	Asia / Philippines	2020-01-23	unknown	Joanna Ina Manalo Research Institute for Tropical Medicine, Molecular Biology Laboratory	Mercado,E.S., Manalo,J.I., Nicolasora,A.D., Medado,I.P., Tujan,M.A., Onza,O.T., Cruz,K.M. and Polotan,F.M.
EPI_ISL_410486	BetaCoV/France/RA739/2020	Europe / France / Rhone-Alpes / Contamines	2020-02-08	CNR Virus des Infections Respiratoires - France SUD	CNR Virus des Infections Respiratoires - France SUD	Bal, Antonin; Destras, Gregory; Gaymard, Alexandre; Bouscambert-Duchamp, Maude; Cheynet, Valérie; Brengel-Pesce, Karen; Morfin-Sherpa, Florence; Valette, Martine; Josset, Laurence; Lina, Bruno.
EPI_ISL_402125	BetaCoV/Wuhan-Hu-1/2019	Asia / China	2019-12-31	unknown	National Institute for Communicable Disease Control and Prevention (ICDC) Chinese Center for Disease Control and Prevention (China CDC)	Zhang,Y.-Z., Wu,F., Chen,Y.-M., Pei,Y.-Y., Xu,L., Wang,W., Zhao,S., Yu,B., Hu,Y., Tao,Z.-W., Song,Z.-G., Tian,J.-H., Zhang,Y.-L., Liu,Y., Zheng,J.-J., Dai,F.-H., Wang,Q.-M., She,J.-L. and Zhu,T.-Y.
EPI_ISL_410301	BetaCoV/Nepal/61/2020	Asia / Nepal / Kathmandu	2020-01-13	National Influenza Centre, National Public Health Laboratory, Kathmandu, Nepal	The University of Hong Kong	Ranjit Sah , Runa Jha, Daniel Chu, Haogao Gu, Malik Peiris, Anup Bastola, Alfonso J. Rodriguez-Morales, Bibek Kumar Lal, Basu Dev Pandey, Leo Poon
EPI_ISL_410487	BetaCoV/Malaysia/CL5045/2020	Asia / Malaysia	2020-01-24	unknown	National Public Health Laboratory	Yu Kie,C., Norazimah,T., Rehan Shuhada,A.B., Selvanesan,S., Noorliza,M.N. and Hani,M.H.
EPI_ISL_410488	BetaCoV/Malaysia/CL5047/2020	Asia / Malaysia	2020-01-24	unknown	National Public Health Laboratory	Yu Kie,C., Norazimah,T., Rehan Shuhada,A.B., Selvanesan,S., Noorliza,M.N. and Hani,M.H.
EPI_ISL_410489	BetaCoV/Malaysia/CL5049/2020	Asia / Malaysia	2020-01-24	unknown	National Public Health Laboratory	Yu Kie,C., Norazimah,T., Rehan Shuhada,A.B., Selvanesan,S., Noorliza,M.N. and Hani,M.H.
EPI_ISL_410532	BetaCoV/Japan/OS-20-07-1/2020	Asia / Japan / Osaka	2020-01-23	Dept. of Pathology, National Institute of Infectious Diseases	Pathogen Genomics Center, National Institute of Infectious Diseases	Tsuyoshi Sekizuka, Harutaka Katano, Shutoku Matsuyama, Naganori Nao, Kazuya Shirato, Motoi Suzuki, Hideki Hasegawa, Takaji Wakita, Makoto Takeda, Tadaki Suzuki, Makoto Kuroda
EPI_ISL_410531	BetaCoV/Japan/NA-20-05-1/2020	Asia / Japan / Nara	2020-01-25	Dept. of Pathology, National Institute of Infectious Diseases	Pathogen Genomics Center, National Institute of Infectious Diseases	Tsuyoshi Sekizuka, Harutaka Katano, Shutoku Matsuyama, Naganori Nao, Kazuya Shirato, Motoi Suzuki, Hideki Hasegawa, Takaji Wakita, Makoto Takeda, Tadaki Suzuki, Makoto Kuroda
EPI_ISL_410535	BetaCoV/Singapore/4/2020	Asia / Singapore	2020-02-03	National Centre for Infectious Diseases	Programme in Emerging Infectious Diseases, Duke-NUS Medical School	Danielle E Anderson, Martin Linster, Yan Zhuang, Jayanthi Jayakumar, David CB Lye, Yee Sin Leo, Barnaby E Young, Yvonne CF Su, Gavin JD Smith
EPI_ISL_410537	BetaCoV/Singapore/6/2020	Asia / Singapore	2020-02-09	Singapore General Hospital, Molecular Laboratory, Division of Pathology	Programme in Emerging Infectious Diseases, Duke-NUS Medical School	Danielle E Anderson, Martin Linster, Yan Zhuang, Jayanthi Jayakumar, Kian Sing Chan, Lynette LE Oon, Shirin Kalimuddin, Jenny GH Low, Yvonne CF Su, Gavin JD Smith
EPI_ISL_410536	BetaCoV/Singapore/5/2020	Asia / Singapore	2020-02-06	Singapore General Hospital, Molecular Laboratory, Division of Pathology	Programme in Emerging Infectious Diseases, Duke-NUS Medical School	Danielle E Anderson, Martin Linster, Yan Zhuang, Jayanthi Jayakumar, Kian Sing Chan, Lynette LE Oon, Shirin Kalimuddin, Jenny GH Low, Yvonne CF Su, Gavin JD Smith
EPI_ISL_407215	BetaCoV/USA/WA1-F6/2020	North America / USA / Washington	2020-01-25	Washington State Department of Health	Pathogen Discovery, Respiratory Viruses Branch, Division of Viral Diseases, Centers for Dieases Control and Prevention	Krista Queen, Azaibi Tamin, Jennifer Harcourt, Ying Tao, Clinton R. Paden, Jing Zhang, Yan Li, Anna Uehara, Xiaoyan Lu, Shifaq Kamili, Rashi Gautam, Haibin Wang, Janna' R. Murray, Susan I. Gerber, Stephen Lindstrom, Natalie Thornburg, Suxiang Tong
EPI_ISL_410539	BetaCoV/pangolin/Guangxi/P1E/2017	Asia / China / Guangxi	2017	Beijing Institute of Microbiology and Epidemiology	Beijing Institute of Microbiology and Epidemiology	Wu-Chun Cao; Tommy Tsan-Yuk Lam; Na Jia; Ya-Wei Zhang; Jia-Fu Jiang; Bao-Gui Jiang
EPI_ISL_410541	BetaCoV/pangolin/Guangxi/P5E/2017	Asia / China / Guangxi	2017	Beijing Institute of Microbiology and Epidemiology	Beijing Institute of Microbiology and Epidemiology	Wu-Chun Cao; Tommy Tsan-Yuk Lam; Na Jia; Ya-Wei Zhang; Jia-Fu Jiang; Bao-Gui Jiang
EPI_ISL_410540	BetaCoV/pangolin/Guangxi/P5L/2017	Asia / China / Guangxi	2017	Beijing Institute of Microbiology and Epidemiology	Beijing Institute of Microbiology and Epidemiology	Wu-Chun Cao; Tommy Tsan-Yuk Lam; Na Jia; Ya-Wei Zhang; Jia-Fu Jiang; Bao-Gui Jiang
EPI_ISL_410538	BetaCoV/pangolin/Guangxi/P4L/2017	Asia / China / Guangxi	2017	Beijing Institute of Microbiology and Epidemiology	Beijing Institute of Microbiology and Epidemiology	Wu-Chun Cao; Tommy Tsan-Yuk Lam; Na Jia; Ya-Wei Zhang; Jia-Fu Jiang; Bao-Gui Jiang
EPI_ISL_410543	BetaCoV/pangolin/Guangxi/P3B/2017	Asia / China / Guangxi	2017	Beijing Institute of Microbiology and Epidemiology	Beijing Institute of Microbiology and Epidemiology	Wu-Chun Cao; Tommy Tsan-Yuk Lam; Na Jia; Ya-Wei Zhang; Jia-Fu Jiang; Bao-Gui Jiang
EPI_ISL_410542	BetaCoV/pangolin/Guangxi/P2V/2017	Asia / China / Guangxi	2017	Beijing Institute of Microbiology and Epidemiology	Beijing Institute of Microbiology and Epidemiology	Wu-Chun Cao; Tommy Tsan-Yuk Lam; Na Jia; Ya-Wei Zhang; Jia-Fu Jiang; Bao-Gui Jiang
EPI_ISL_410544	BetaCoV/pangolin/Guangdong/P2S/2019	Asia / China / Guangdong	2019	Beijing Institute of Microbiology and Epidemiology	Beijing Institute of Microbiology and Epidemiology	Wu-Chun Cao; Tommy Tsan-Yuk Lam; Na Jia; Ya-Wei Zhang; Jia-Fu Jiang; Bao-Gui Jiang
EPI_ISL_410717	BetaCoV/Australia/QLD03/2020	Oceania / Australia / Queensland / Gold Coast	2020-02-05	Pathology Queensland	Public Health Virology Laboratory	Ben Huang, Alyssa Pyke, Amanda De Jong, Andrew Van Den Hurk, Carmel Taylor, David Warrilow, Doris Genge, Elisabeth Gamez, Glen Hewitson, Ian Maxwell Mackay, Inga Sultana, Jamie McMahon, Jean Barcelon, Judy Northill, Mitchell Finger, Natalie Simpson, Neelima Nair, Peter Burtonclay, Peter Moore, Sarah Wheatley, Sean Moody, Sonja Hall-Mendelin, Timothy Gardam, and Frederick Moore.
EPI_ISL_410718	BetaCoV/Australia/QLD04/2020	Oceania / Australia / Queensland / Gold Coast	2020-02-05	Pathology Queensland	Public Health Virology Laboratory	Ben Huang, Alyssa Pyke, Amanda De Jong, Andrew Van Den Hurk, Carmel Taylor, David Warrilow, Doris Genge, Elisabeth Gamez, Glen Hewitson, Ian Maxwell Mackay, Inga Sultana, Jamie McMahon, Jean Barcelon, Judy Northill, Mitchell Finger, Natalie Simpson, Neelima Nair, Peter Burtonclay, Peter Moore, Sarah Wheatley, Sean Moody, Sonja Hall-Mendelin, Timothy Gardam, and Frederick Moore.
EPI_ISL_410713	BetaCoV/Singapore/7/2020	Asia / Singapore	2020-01-27	National Public Health Laboratory, National Centre for Infectious Diseases	National Public Health Laboratory, National Centre for Infectious Diseases	Octavia S, Mak TM, Cui L, Lin RTP
EPI_ISL_410716	BetaCoV/Singapore/10/2020	Asia / Singapore	2020-02-04	National Public Health Laboratory, National Centre for Infectious Diseases	National Centre for Infectious Diseases, National Centre for Infectious Diseases	Octavia S, Mak TM, Cui L, Lin RTP
EPI_ISL_407894	BetaCoV/Australia/QLD01/2020	Oceania / Australia / Queensland / Gold Coast	2020-01-28	Pathology Queensland	Public Health Virology Laboratory	Ben Huang, Alyssa Pyke, Amanda De Jong, Andrew Van Den Hurk, Carmel Taylor, David Warrilow, Doris Genge, Elisabeth Gamez, Glen Hewitson, Ian Maxwell Mackay, Inga Sultana, Jamie McMahon, Jean Barcelon, Judy Northill, Mitchell Finger, Natalie Simpson, Neelima Nair, Peter Burtonclay, Peter Moore, Sarah Wheatley, Sean Moody, Sonja Hall-Mendelin, Timothy Gardam, and Frederick Moore.
EPI_ISL_407896	BetaCoV/Australia/QLD02/2020	Oceania / Australia / Queensland / Gold Coast	2020-01-30	Pathology Queensland	Public Health Virology Laboratory	Ben Huang, Alyssa Pyke, Amanda De Jong, Andrew Van Den Hurk, Carmel Taylor, David Warrilow, Doris Genge, Elisabeth Gamez, Glen Hewitson, Ian Maxwell Mackay, Inga Sultana, Jamie McMahon, Jean Barcelon, Judy Northill, Mitchell Finger, Natalie Simpson, Neelima Nair, Peter Burtonclay, Peter Moore, Sarah Wheatley, Sean Moody, Sonja Hall-Mendelin, Timothy Gardam, and Frederick Moore.
EPI_ISL_410714	BetaCoV/Singapore/8/2020	Asia / Singapore	2020-02-03	National Public Health Laboratory, National Centre for Infectious Diseases	National Public Health Laboratory, National Centre for Infectious Diseases	Octavia S, Mak TM, Cui L, Lin RTP
EPI_ISL_410715	BetaCoV/Singapore/9/2020	Asia / Singapore	2020-02-04	National Public Health Laboratory, National Centre for Infectious Diseases	National Public Health Laboratory, National Centre for Infectious Diseases	Octavia S, Mak TM, Cui L, Lin RTP
EPI_ISL_410719	BetaCoV/Singapore/11/2020	Asia / Singapore	2020-02-02	National Public Health Laboratory	National Public Health Laboratory	Octavia S, Mak TM, Cui L, Lin RTP
EPI_ISL_410545	BetaCoV/Italy/INMI1-isl/2020	Europe / Italy / Rome	2020-01-29	INMI Lazzaro Spallanzani IRCCS	Laboratory of Virology, INMI Lazzaro Spallanzani IRCCS	Maria R. Capobianchi, Cesare E. M. Gruber, Martina Rueca, Barbara Bartolini, Francesco Messina, Emanuela Giombini, Francesca Colavita, Concetta Castilletti, Eleonora Lalle, Fabrizio Carletti, Emanuele Nicastri, Giuseppe Ippolito.
EPI_ISL_410546	BetaCoV/Italy/INMI1-cs/2020	Europe / Italy / Rome	2020-01-31	INMI Lazzaro Spallanzani IRCCS	Laboratory of Virology, INMI Lazzaro Spallanzani IRCCS	Maria R. Capobianchi, Cesare E. M. Gruber, Martina Rueca, Fabrizio Carletti, Barbara Bartolini, Francesco Messina, Emanuela Giombini, Francesca Colavita, Concetta Castilletti, Eleonora Lalle, Emanuele Nicastri, Giuseppe Ippolito.
EPI_ISL_410720	BetaCoV/France/IDF0372-isl/2020	Europe / France / Ile-de-France / Paris	2020-01-23	Department of Infectious and Tropical Diseases, Bichat Claude Bernard Hospital, Paris	National Reference Center for Viruses of Respiratory Infections, Institut Pasteur, Paris	Mélanie Albert, Marion Barbet, Sylvie Behillil, Méline Bizard, Angela Brisebarre, Flora Donati, Vincent Enouf, Maud Vanpeene, Sylvie van der Werf, Yazdan Yazdanpanah, Xavier Lescure.
EPI_ISL_410984	BetaCoV/France/IDF0515-isl/2020	Europe / France / Ile-de-France / Paris	2020-01-29	Department of Infectious and Tropical Diseases, Bichat Claude Bernard Hospital, Paris	National Reference Center for Viruses of Respiratory Infections, Institut Pasteur, Paris	Mélanie Albert, Marion Barbet, Sylvie Behillil, Méline Bizard, Angela Brisebarre, Flora Donati, Vincent Enouf, Maud Vanpeene, Sylvie van der Werf, Yazdan Yazdanpanah, Xavier Lescure
EPI_ISL_410721	BetaCoV/pangolin/Guandong/1/2019	Asia / China / Guangdong	2019	South China Agricultural University	South China Agricultural University	Yongyi Shen, Lihua Xiao, Wu Chen
EPI_ISL_411060	BetaCoV/Fujian/8/2020	Asia / China / Fujian	2020-01-21	Fujian Center for Disease Control and Prevention	Fujian Center for Disease Control and Prevention	Chen Wei, Zhang Yanhua, He Wenxiang, Weng Yuwei
EPI_ISL_411066	BetaCoV/Fujian/13/2020	Asia / China / Fujian	2020-01-22	Fujian Center for Disease Control and Prevention	Fujian Center for Disease Control and Prevention	Chen Wei, Zhang Yanhua, He Wenxiang, Weng Yuwei
EPI_ISL_411218	BetaCoV/France/IDF0571/2020	Europe / France / Ile-de-France / Paris	2020-02-02	Department of Infectious and Tropical Diseases, Bichat Claude Bernard Hospital, Paris	Laboratoire Virpath, CIRI U111, UCBL1, INSERM, CNRS, ENS Lyon	Olivier Terrier, Aurélien Traversier, Julien Fouret, Yazdan Yazdanpanah, Xavier Lescure, Catherine Legras-Lachuer, Alexandre Gaymard, Bruno Lina, Manuel Rosa-Calatrava
EPI_ISL_411219	BetaCoV/France/IDF0386-islP1/2020	Europe / France / Ile-de-France / Paris	2020-01-28	Department of Infectious and Tropical Diseases, Bichat Claude Bernard Hospital, Paris	Laboratoire Virpath, CIRI U111, UCBL1, INSERM, CNRS, ENS Lyon	Olivier Terrier, Aurélien Traversier, Julien Fouret, Yazdan Yazdanpanah, Xavier Lescure, Alexandre Gaymard, Bruno Lina, Manuel Rosa-Calatrava
EPI_ISL_411220	BetaCoV/France/IDF0386-islP3/2020	Europe / France / Ile-de-France / Paris	2020-01-28	Department of Infectious and Tropical Diseases, Bichat Claude Bernard Hospital, Paris	Laboratoire Virpath, CIRI U111, UCBL1, INSERM, CNRS, ENS Lyon	Olivier Terrier, Aurélien Traversier, Julien Fouret, Yazdan Yazdanpanah, Xavier Lescure, Alexandre Gaymard, Bruno Lina, Manuel Rosa-Calatrava
EPI_ISL_411902	BetaCoV/Cambodia/0012/2020	Asia / Cambodia / Sihanoukville	2020-01-27	Virology Unit, Institut Pasteur du Cambodge.	Virology Unit, Institut Pasteur du Cambodge (Sequencing done by: Jessica E Manning/Jennifer A Bohl at Malaria and Vector Research Research Laboratory, National Institute of Allergy and Infectious Diseases and Vida Ahyong from Chan-Zuckerberg Biohub)	Erik A Karlsson, Jennifer A Bohl, Vida Ahyong, Veasna Duong, Philippe Dussart, Jessica E Manning.
EPI_ISL_411915	BetaCoV/Taiwan/CGMH-CGU-01/2020	Asia / Taiwan / Taoyuan	2020-01-25	Laboratory Medicine	Department of Laboratory Medicine, Lin-Kou Chang Gung Memorial Hospital, Taoyuan, Taiwan.	Kuo-Chien Tsao, Yu-Nong Gong, Shu-Li Yang, Yi-Chun Li, Chung-Guei Huang, Yhu-Chering Huang, Shin-Ru Shih
EPI_ISL_411926	BetaCoV/Taiwan/3/2020	Asia / Taiwan / Taipei	2020-01-24	Taiwan Centers for Disease Control	Taiwan Centers for Disease Control	Ji-Rong Yang, Yu-Chi-Lin, Jung-Jung Mu, Ming-Tsan-Liu
EPI_ISL_411927	BetaCoV/Taiwan/4/2020	Asia / Taiwan / Taipei	2020-01-28	Taiwan Centers for Disease Control	Taiwan Centers for Disease Control	Ji-Rong Yang, Yu-Chi-Lin, Jung-Jung Mu, Ming-Tsan-Liu
EPI_ISL_406799	BetaCov/Wuhan/WH02/2019	Asia / China / Wuhan	2019-12-31	General Hospital of Central Theater Command of People's Liberation Army of China	BGI & Institute of Microbiology, Chinese Academy of Sciences & Shandong First Medical University & Shandong Academy of Medical Sciences & General Hospital of Central Theater Command of People's Liberation Army of China	Weijun Chen, Yuhai Bi, Weifeng Shi and Zhenhong Hu
EPI_ISL_407193	BetaCoV/South Korea/KCDC03/2020	Asia / South Korea / Gyeonggi-do	2020-01-25	Korea Centers for Disease Control & Prevention (KCDC) Center for Laboratory Control of Infectious Diseases Division of Viral Diseases	Korea Centers for Disease Control & Prevention (KCDC) Center for Laboratory Control of Infectious Diseases Division of Viral Diseases	Jeong-Min Kim, Yoon-Seok Chung, Namjoo Lee, Mi-Seon Kim, SangHee Woo, Hye-Joon Jo, Sehee Park, Heui Man Kim, Myung Guk Han
EPI_ISL_411950	BetaCoV/Jiangsu/JS01/2020	Asia / China / Jiangsu	2020-01-23	NHC Key laboratory of Enteric Pathogenic Microbiology, Institute of Pathogenic Microbiology	Jiangsu Provincial Center for Disease Control & Prevention	Lunbiao Cui,Kangchen Zhao,Xiaojuan Zhu,Yiyue Ge,Tao Wu,Bin Wu,Yin Chen,Fengcai Zhu,Baoli Zhu,Ming Wu
EPI_ISL_411953	BetaCoV/Jiangsu/JS03/2020	Asia / China / Jiangsu	2020-01-24	NHC Key laboratory of Enteric Pathogenic Microbiology, Institute of Pathogenic Microbiology	Jiangsu Provincial Center for Disease Control & Prevention	Kangchen Zhao, Xiaojuan Zhu, Lunbiao Cui, Tao Wu, Yiyue Ge, Bin Wu, Yin Chen, Fengcai Zhu, Baoli Zhu, Ming Wu
EPI_ISL_411952	BetaCoV/Jiangsu/JS02/2020	Asia / China / Jiangsu	2020-01-24	NHC Key laboratory of Enteric Pathogenic Microbiology, Institute of Pathogenic Microbiology	Jiangsu Provincial Center for Disease Control & Prevention	Kangchen Zhao, Xiaojuan Zhu, Lunbiao Cui, Tao Wu, Yiyue Ge, Bin Wu, Yin Chen, Fengcai Zhu, Baoli Zhu, Ming Wu
EPI_ISL_411929	BetaCoV/South Korea/SNU01/2020	Asia / South Korea	2020-01	unknown	Department of Clinical Diagnostics	Park,W.B., Kwon,N.-J., Choi,S.-J., Kang,C.K., Choe,P.G., Kim,J.Y., Yun,J., Lee,G.-W., Seong,M.-W., Kim,N., Seo,J.-S. and Oh,M.-D.
EPI_ISL_411954	BetaCoV/USA/CA7/2020	North America / USA / California	2020-02-06	California Department of Public Health	Pathogen Discovery, Respiratory Viruses Branch, Division of Viral Diseases, Centers for Dieases Control and Prevention	Krista Queen, Anna Uehara, Jing Zhang, Yan Li, Ying Tao, Clinton R. Paden, Haibin Wang, Shifaq Kamili, Xiaoyan Lu, Brian Lynch, Senthil Kumar K. Sakthivel, Brett L. Whitaker, Lijuan Wang, Janna' R. Murray, Susan I. Gerber, Stephen Lindstrom, Suxiang Tong
EPI_ISL_411955	BetaCoV/USA/CA8/2020	North America / USA / California	2020-02-10	California Department of Public Health	Pathogen Discovery, Respiratory Viruses Branch, Division of Viral Diseases, Centers for Dieases Control and Prevention	Krista Queen, Anna Uehara, Jing Zhang, Yan Li, Ying Tao, Clinton R. Paden, Haibin Wang, Shifaq Kamili, Xiaoyan Lu, Brian Lynch, Senthil Kumar K. Sakthivel, Brett L. Whitaker, Lijuan Wang, Janna' R. Murray, Susan I. Gerber, Stephen Lindstrom, Suxiang Tong
EPI_ISL_411956	BetaCoV/USA/TX1/2020	North America / USA / Texas	2020-02-11	Texas Department of State Health Services	Pathogen Discovery, Respiratory Viruses Branch, Division of Viral Diseases, Centers for Dieases Control and Prevention	Krista Queen, Anna Uehara, Jing Zhang, Yan Li, Ying Tao, Clinton R. Paden, Haibin Wang, Shifaq Kamili, Xiaoyan Lu, Brian Lynch, Senthil Kumar K. Sakthivel, Brett L. Whitaker, Lijuan Wang, Janna' R. Murray, Susan I. Gerber, Stephen Lindstrom, Suxiang Tong
EPI_ISL_411951	BetaCoV/Sweden/01/2020	Europe / Sweden	2020-02-07	unknown	Unit for Laboratory Development and Technology Transfer, Public Health Agency of Sweden	Bengner,M., Palmerus,M., Lindsjo,O., Lind Karlberg,M., Monteil,V., Appelberg,S., Brave,A., Muradrasoli,S. and Tegmark-Wisell,K.
EPI_ISL_411957	BetaCoV/China/WH-09/2020	Asia / China	2020-01-08	unknown	Key Laboratory of Human Diseases, Comparative Medicine, Institute of Laboratory Animal Science	Linlin,B., Lili,R., Shuran,G., Jiangning,L., Feifei,Q., Qi,L., Fengdi,L., Jing,X., Wei,D., Pin,Y., Yanfeng,X., Yajin,Q., Hong,G., Qiang,W., Mingya,L., Guanpeng,W., Shunyi,W., Zhiqi,S., Li,G., Lan,C., Conghui,W., Ying,W., Xinming,W., Yan,X., Qi,J. and Chuan,Q.
EPI_ISL_411958	BetaCoV/China/HS_8/2020	Asia / China / HuaShang	2020-01-22	unknown	Bioinfo, Vision Medicals, Lianhe,	Zhang,W.H
EPI_ISL_411959	BetaCoV/China/HS_17/2020	Asia / China / HuaShang	2020-01-23	unknown	Bioinfo, Vision Medicals, Lianhe	Zhang,W.H
EPI_ISL_411960	BetaCoV/China/HS_18/2020	Asia / China / HuaShang	2020-01-23	unknown	Bioinfo, Vision Medicals, Lianhe	Zhang,W.H
EPI_ISL_411961	BetaCoV/China/HS_38/2020	Asia / China / HuaShang	2020-01-25	unknown	Bioinfo, Vision Medicals, Lianhe	Zhang,W.H
EPI_ISL_411962	BetaCoV/China/HS_46/2020	Asia / China / HuaShang	2020-01-26	unknown	Bioinfo, Vision Medicals, Lianhe	Zhang,W.H
EPI_ISL_411963	BetaCoV/China/HS_64/2020	Asia / China / HuaShang	2020-01-28	unknown	Bioinfo, Vision Medicals, Lianhe	Zhang,W.H
EPI_ISL_411964	BetaCoV/China/HS_84/2020	Asia / China / HuaShang	2020-01-30	unknown	Bioinfo, Vision Medicals, Lianhe	Zhang,W.H
EPI_ISL_411965	BetaCoV/China/HS_86/2020	Asia / China / HuaShang	2020-01-30	unknown	Bioinfo, Vision Medicals, Lianhe	Zhang,W.H
EPI_ISL_411966	BetaCoV/China/HS_92/2020	Asia / China / HuaShang	2020-01-31	unknown	Bioinfo, Vision Medicals, Lianhe	Zhang,W.H
EPI_ISL_411967	BetaCoV/China/HS_194/2020	Asia / China / HuaShang	2020-02-06	unknown	Bioinfo, Vision Medicals, Lianhe	Zhang,W.H
EPI_ISL_412026	BetaCoV/Hefei/2/2020	Asia / China / Anhui / Hefei	2020-02-23	Second Hospital of Anhui Medical University	Second Hospital of Anhui Medical University	Changtai Wang, Zhongping Liua, Zixiang Chen, Xin Huang, Mengyuan Xua, Tengfei He, Mengji Lu, Zhenhua Zhang
EPI_ISL_411949	BetaCoV/Shanghai/SH-01/2020	Asia / China / Shanghai	2020-01-16	unknown	Pathogenic microbiology laboratory，Huashan Hospital, Fudan University	Jing-Wen Ai, Yi Zhang, Hao-Cheng Zhang, Teng Xu, Wen-Hong Zhang
EPI_ISL_412028	BetaCoV/Hong Kong/VM20001061/2020	Asia / Hong Kong	2020-01-22	Hong Kong Department of Health	School of Public Health, The University of Hon g Kong	Dominic N.C. Tsang, Daniel K.W. Chu, Leo L.M. Poon, Malik Peiris
EPI_ISL_412029	BetaCoV/Hong Kong/VM20001988/2020	Asia / Hong Kong	2020-01-30	Hong Kong Department of Health	The University of Hong Kong	Dominic N.C. Tsang, Daniel K.W. Chu, Leo L.M. Poon, Malik Peiris
EPI_ISL_412030	BetaCoV/Hong Kong/VB20026565/2020	Asia / Hong Kong	2020-02-01	Hong Kong Department of Health	School of Public Health, The University of Hon g Kong	Dominic N.C. Tsang, Daniel K.W. Chu, Leo L.M. Poon, Malik Peiris
EPI_ISL_412034	BetaCoV/Wuhan/Tongji-01/2020	Asia / China / Wuhan	2020-01	unknown	Department of Clinical Laboratory, Tongji Hospital	Liu,W., Zhang,Q., Song,H., Xiang,R., Sun,Z. and Liu,Y
EPI_ISL_412035	BetaCoV/Wuhan/Tongji-02/2020	Asia / China / Wuhan	2020-01	unknown	Department of Clinical Laboratory, Tongji Hospital	Liu,W., Zhang,Q., Song,H., Xiang,R., Sun,Z. and Liu,Y
EPI_ISL_412036	BetaCoV/Wuhan/Tongji-03/2020	Asia / China / Wuhan	2020-01	unknown	Department of Clinical Laboratory, Tongji Hospital	Liu,W., Zhang,Q., Song,H., Xiang,R., Sun,Z. and Liu,Y
EPI_ISL_412037	BetaCoV/Wuhan/Tongji-04/2020	Asia / China / Wuhan	2020-01	unknown	Department of Clinical Laboratory, Tongji Hospital	Liu,W., Zhang,Q., Song,H., Xiang,R., Sun,Z. and Liu,Y
EPI_ISL_412038	BetaCoV/Wuhan/Tongji-05/2020	Asia / China / Wuhan	2020-01	unknown	Department of Clinical Laboratory, Tongji Hospital	Liu,W., Zhang,Q., Song,H., Xiang,R., Sun,Z. and Liu,Y
EPI_ISL_412039	BetaCoV/Wuhan/Tongji-06/2020	Asia / China / Wuhan	2020-01	unknown	Department of Clinical Laboratory, Tongji Hospital	Liu,W., Zhang,Q., Song,H., Xiang,R., Sun,Z. and Liu,Y
EPI_ISL_412041	BetaCoV/Shenzhen/HKU-SZ-001/2020	Asia / China / Shenzhen	2020-01	unknown	University of Hong Kong-Shenzhen Hospital	Chan,J.F.-W., Yuan,S., Kok,K.H., To,K.K.-W., Chu,H., Yang,J., Xing,F., Liu,J., Yip,C.C.-Y., Poon,R.W.-S., Tsai,H.W., Lo,S.K.-F., Chan,K.H., Poon,V.K.-M., Chan,W.M., Ip,J.D., Cai,J.P., Cheng,V.C.-C., Chen,H., Hui,C.K.-M. and Yuen,K.Y
EPI_ISL_412042	BetaCoV/Shenzhen/HKU-SZ-004/2020	Asia / China / Shenzhen	2020-01	unknown	University of Hong Kong-Shenzhen Hospital	Chan,J.F.-W., Yuan,S., Kok,K.H., To,K.K.-W., Chu,H., Yang,J., Xing,F., Liu,J., Yip,C.C.-Y., Poon,R.W.-S., Tsai,H.W., Lo,S.K.-F., Chan,K.H., Poon,V.K.-M., Chan,W.M., Ip,J.D., Cai,J.P., Cheng,V.C.-C., Chen,H., Hui,C.K.-M. and Yuen,K.Y.
EPI_ISL_412043	BetaCoV/Shenzhen/HKU-SZ-001/2020	Asia / China / Shenzhen	2020-01	unknown	University of Hong Kong-Shenzhen Hospital	Chan,J.F.-W., Yuan,S., Kok,K.H., To,K.K.-W., Chu,H., Yang,J., Xing,F., Liu,J., Yip,C.C.-Y., Poon,R.W.-S., Tsai,H.W., Lo,S.K.-F., Chan,K.H., Poon,V.K.-M., Chan,W.M., Ip,J.D., Cai,J.P., Cheng,V.C.-C., Chen,H., Hui,C.K.-M. and Yuen,K.Y.
EPI_ISL_412044	BetaCoV/Shenzhen/HKU-SZ-002b/2020	Asia / China / Shenzhen	2020-01	unknown	University of Hong Kong-Shenzhen Hospital	Chan,J.F.-W., Yuan,S., Kok,K.H., To,K.K.-W., Chu,H., Yang,J., Xing,F., Liu,J., Yip,C.C.-Y., Poon,R.W.-S., Tsai,H.W., Lo,S.K.-F., Chan,K.H., Poon,V.K.-M., Chan,W.M., Ip,J.D., Cai,J.P., Cheng,V.C.-C., Chen,H., Hui,C.K.-M. and Yuen,K.Y.
EPI_ISL_412045	BetaCoV/Shenzhen/HKU-SZ-004/2020	Asia / China / Shenzhen	2020-01	unknown	University of Hong Kong-Shenzhen Hospital	Chan,J.F.-W., Yuan,S., Kok,K.H., To,K.K.-W., Chu,H., Yang,J., Xing,F., Liu,J., Yip,C.C.-Y., Poon,R.W.-S., Tsai,H.W., Lo,S.K.-F., Chan,K.H., Poon,V.K.-M., Chan,W.M., Ip,J.D., Cai,J.P., Cheng,V.C.-C., Chen,H., Hui,C.K.-M. and Yuen,K.Y.
EPI_ISL_412046	BetaCoV/Shenzhen/HKU-SZ-005/2020	Asia / China / Shenzhen	2020-01	unknown	University of Hong Kong-Shenzhen Hospital	Chan,J.F.-W., Yuan,S., Kok,K.H., To,K.K.-W., Chu,H., Yang,J., Xing,F., Liu,J., Yip,C.C.-Y., Poon,R.W.-S., Tsai,H.W., Lo,S.K.-F., Chan,K.H., Poon,V.K.-M., Chan,W.M., Ip,J.D., Cai,J.P., Cheng,V.C.-C., Chen,H., Hui,C.K.-M. and Yuen,K.Y.
EPI_ISL_412050	BetaCoV/China/HKU-SZ-007b/2020	Asia / China	2020-01	unknown	The University of Hong Kong- Shenzhen Hospital	Chan,J.F.-W., Yuan,S., Kok,K.H., To,K.K.-W., Chu,H., Yang,J., Xing,F., Liu,J., Yip,C.C.-Y., Poon,R.W.-S., Tsai,H.W., Lo,S.K.-F., Chan,K.H., Poon,V.K.-M., Chan,W.M., Ip,J.D., Cai,J.P., Cheng,V.C.-C., Chen,H., Hui,C.K.-M. and Yuen,K.Y.
EPI_ISL_412049	BetaCoV/China/HKU-SZ-007a/2020	Asia / China	2020-01	unknown	University of Hong Kong- Shenzhen Hospital	Chan,J.F.-W., Yuan,S., Kok,K.H., To,K.K.-W., Chu,H., Yang,J., Xing,F., Liu,J., Yip,C.C.-Y., Poon,R.W.-S., Tsai,H.W., Lo,S.K.-F., Chan,K.H., Poon,V.K.-M., Chan,W.M., Ip,J.D., Cai,J.P., Cheng,V.C.-C., Chen,H., Hui,C.K.-M. and Yuen,K.Y.
EPI_ISL_412051	BetaCoV/China/HKU-SZ-007c/2020	Asia / China	2020-01	unknown	The University of Hong Kong- Shenzhen Hospital	Chan,J.F.-W., Yuan,S., Kok,K.H., To,K.K.-W., Chu,H., Yang,J., Xing,F., Liu,J., Yip,C.C.-Y., Poon,R.W.-S., Tsai,H.W., Lo,S.K.-F., Chan,K.H., Poon,V.K.-M., Chan,W.M., Ip,J.D., Cai,J.P., Cheng,V.C.-C., Chen,H., Hui,C.K.-M. and Yuen,K.Y.
EPI_ISL_412052	BetaCoV/China/HKU-SZ-007a/2020	Asia / China	2020-01	unknown	The University of Hong Kong- Shenzhen Hospital	Chan,J.F.-W., Yuan,S., Kok,K.H., To,K.K.-W., Chu,H., Yang,J., Xing,F., Liu,J., Yip,C.C.-Y., Poon,R.W.-S., Tsai,H.W., Lo,S.K.-F., Chan,K.H., Poon,V.K.-M., Chan,W.M., Ip,J.D., Cai,J.P., Cheng,V.C.-C., Chen,H., Hui,C.K.-M. and Yuen,K.Y.
EPI_ISL_412053	BetaCoV/China/HKU-SZ-007b/2020	Asia / China	2020-01	unknown	The University of Hong Kong- Shenzhen Hospital	Chan,J.F.-W., Yuan,S., Kok,K.H., To,K.K.-W., Chu,H., Yang,J., Xing,F., Liu,J., Yip,C.C.-Y., Poon,R.W.-S., Tsai,H.W., Lo,S.K.-F., Chan,K.H., Poon,V.K.-M., Chan,W.M., Ip,J.D., Cai,J.P., Cheng,V.C.-C., Chen,H., Hui,C.K.-M. and Yuen,K.Y.
EPI_ISL_412054	BetaCoV/China/HKU-SZ-007c/2020	Asia / China	2020-01	unknown	The University of Hong Kong- Shenzhen Hospital	Chan,J.F.-W., Yuan,S., Kok,K.H., To,K.K.-W., Chu,H., Yang,J., Xing,F., Liu,J., Yip,C.C.-Y., Poon,R.W.-S., Tsai,H.W., Lo,S.K.-F., Chan,K.H., Poon,V.K.-M., Chan,W.M., Ip,J.D., Cai,J.P., Cheng,V.C.-C., Chen,H., Hui,C.K.-M. and Yuen,K.Y.
EPI_ISL_408668	BetaCoV/Vietnam/VR03-38142/2020	Asia / Vietnam / Thanh Hoa	2020-01-24	National Influenza Center - National Institute of Hygiene and Epidemiology (NIHE)	National Influenza Center - National Institute of Hygiene and Epidemiology (NIHE)	Ung Thi Hong Trang, Hoang Vu Mai Phuong, Nguyen Le Khanh Hang, Nguyen Vu Son, Le Thi Thanh, Vuong Duc Cuong, Nguyen Phuong Anh, Pham Thi Hien, Tran Thu Huong, Le Thi Quynh Mai,
EPI_ISL_412387	BetaCoV/Shandong/LY001/2020	Asia / China / Shandong / Linyi county	2020-01-21	Shandong Provincial Center for Disease Control and Prevention	Beijing Institute of Microbiology and Epidemiology	Xiao-Lin Jiang, Wen-Kui Sun, Xiang-Na Zhao, Yang Hang, Zeng-Qiang Kou, Lin-Yao, Li-Jun Duan, Xiao Wei, Mai-Juan Ma, Dian-Ming Kang
EPI_ISL_412418	BetaCoV/Shandong/LY002/2020	Asia / China / Shandong / Linyi	2020-01-21	Shandong Provincial Center for Disease Control and Prevention	Beijing Institute of Microbiology and Epidemiology	Xiao-Lin Jiang, Wen-Kui Sun, Xiang-Na Zhao, Yang Hang, Zeng-Qiang Kou, Lin-Yao, Li-Jun Duan, Xiao Wei, Dian-Ming Kang, Mai-Juan Ma
EPI_ISL_412419	BetaCoV/Shandong/LY003/2020	Asia / China / Shandong / Linyi	2020-01-23	Shandong Provincial Center for Disease Control and Prevention	Beijing Institute of Microbiology and Epidemiology	Xiao-Lin Jiang, Wen-Kui Sun, Xiang-Na Zhao, Yang Hang, Zeng-Qiang Kou, Lin-Yao, Li-Jun Duan, Xiao Wei, Dian-Ming Kang, Mai-Juan Ma
EPI_ISL_412420	BetaCoV/Shandong/LY004/2020	Asia / China / Shandong / Linyi	2020-01-26	Shandong Provincial Center for Disease Control and Prevention	Beijing Institute of Microbiology and Epidemiology	Xiao-Lin Jiang, Wen-Kui Sun, Xiang-Na Zhao, Yang Hang, Zeng-Qiang Kou, Lin-Yao, Li-Jun Duan, Xiao Wei, Dian-Ming Kang, Mai-Juan Ma
EPI_ISL_412421	BetaCoV/Shandong/LY005/2020	Asia / China / Shandong / Linyi	2020-01-24	Shandong Provincial Center for Disease Control and Prevention	Beijing Institute of Microbiology and Epidemiology	Xiao-Lin Jiang, Wen-Kui Sun, Xiang-Na Zhao, Yang Hang, Zeng-Qiang Kou, Lin-Yao, Li-Jun Duan, Xiao Wei, Dian-Ming Kang, Mai-Juan Ma
EPI_ISL_412423	BetaCoV/Shandong/LY007/2020	Asia / China / Shandong / Linyi	2020-01-25	Shandong Provincial Center for Disease Control and Prevention	Beijing Institute of Microbiology and Epidemiology	Xiao-Lin Jiang, Wen-Kui Sun, Xiang-Na Zhao, Yang Hang, Zeng-Qiang Kou, Lin-Yao, Li-Jun Duan, Xiao Wei, Dian-Ming Kang, Mai-Juan Ma
EPI_ISL_412424	BetaCoV/Shandong/LY008/2020	Asia / China / Shandong / Linyi	2020-01-30	Shandong Provincial Center for Disease Control and Prevention	Beijing Institute of Microbiology and Epidemiology	Xiao-Lin Jiang, Wen-Kui Sun, Xiang-Na Zhao, Yang Hang, Zeng-Qiang Kou, Lin-Yao, Li-Jun Duan, Xiao Wei, Dian-Ming Kang, Mai-Juan Ma
EPI_ISL_412422	BetaCoV/Shandong/LY006/2020	Asia / China / Shandong / Linyi	2020-01-24	Shandong Provincial Center for Disease Control and Prevention	Beijing Institute of Microbiology and Epidemiology	Xiao-Lin Jiang, Wen-Kui Sun, Xiang-Na Zhao, Yang Hang, Zeng-Qiang Kou, Lin-Yao, Li-Jun Duan, Xiao Wei, Dian-Ming Kang, Mai-Juan Ma
EPI_ISL_412425	BetaCoV/Shandong/LY-H13/2020	Asia / China / Shandong / Linyi	2020-01-26	Shandong Provincial Center for Disease Control and Prevention	Beijing Institute of Microbiology and Epidemiology	Xiao-Lin Jiang, Wen-Kui Sun, Xiang-Na Zhao, Yang Hang, Zeng-Qiang Kou, Lin-Yao, Li-Jun Duan, Xiao Wei, Dian-Ming Kang, Mai-Juan Ma
EPI_ISL_412426	BetaCoV/Shandong/LY-H15/2020	Asia / China / Shandong / Linyi	2020-01-26	Shandong Provincial Center for Disease Control and Prevention	Beijing Institute of Microbiology and Epidemiology	Xiao-Lin Jiang, Wen-Kui Sun, Xiang-Na Zhao, Yang Hang, Zeng-Qiang Kou, Lin-Yao, Li-Jun Duan, Xiao Wei, Dian-Ming Kang, Mai-Juan Ma
EPI_ISL_412459	BetaCoV/Jingzhou/HBCDC-HB-01/2020	Asia / China / Hubei / Jingzhou	2020-01-08	Jingzhou Center for Disease Control and Prevention	Hubei Provincial Center for Disease Control and Prevention	Bin Fang, Xiang Li, Xiao Yu, Linlin Liu, Bo Yang, Faxian Zhan, Guojun Ye, Xixiang Huo, Junqiang Xu, Bo Yu, Kun Cai, Jing Li, Maoyi Chen,Jie Hu, Chunlin Mao, Yongzhong Jiang.
EPI_ISL_412860	BetaCoV/pangolin/China/MP789/2019	Asia / China	2019-03-19	unknown	SCSFRI, South China Sea Fisheries Research Institute, Chinese Academy of Fishery Sciences (SCSFRI, CAFS)	Jiang,J.-Z., Liu,P. and Chen,J.-P.
EPI_ISL_412116	BetaCoV/England/09c/2020	Europe / England	2020-02-09	Respiratory Virus Unit, Microbiology Services Colindale, Public Health England	Respiratory Virus Unit, Microbiology Services Colindale, Public Health England	Monica Galiano, Shahjahan Miah, Angie Lackenby, Omolola Akinbami, Tiina Talts, Leena Bhaw, Richard Myers, Steven Platt, Kirstin Edwards, Jonathan Hubb, Joanna Ellis, Maria Zambon
EPI_ISL_412862	BetaCoV/USA/CA9/2020	North America / USA / California / Solano	2020-02-23	California Department of Public Health	Pathogen Discovery, Respiratory Viruses Branch, Division of Viral Diseases, Centers for Disease Control and Prevention	Krista Queen, Anna Uehara, Jing Zhang, Yan Li, Ying Tao, Clinton R. Paden, Haibin Wang, Shifaq Kamili, Xiaoyan Lu, Brian Lynch, Senthil Kumar K. Sakthivel, Brett L. Whitaker, Lijuan Wang, Janna' R. Murray, Jasmine Padilla, Justin Lee, Susan I. Gerber, Stephen Lindstrom, Suxiang Tong
EPI_ISL_412869	BetaCoV/Korea/KCDC05/2020	Asia / South Korea /Seoul	2020-01-30	Division of Viral Diseases, Center for Laboratory Control of Infectious Diseases, Korea Centers for Diseases Control and Prevention	Division of Viral Diseases, Center for Laboratory Control of Infectious Diseases, Korea Centers for Diseases Control and Prevention	Jeong-Min Kim, Yoon-Seok Chung, Namjoo Lee, Mi-Seon Kim, Sang Hee Woo, Hye-Jun Jo, Sehee Park, Heui Man Kim, Myung Guk Han
EPI_ISL_412870	BetaCoV/Korea/KCDC06/2020	Asia / South Korea/ Seoul	2020-01-30	Division of Viral Diseases, Center for Laboratory Control of Infectious Diseases, Korea Centers for Diseases Control and Prevention	Division of Viral Diseases, Center for Laboratory Control of Infectious Diseases, Korea Centers for Diseases Control and Prevention	Jeong-Min Kim, Yoon-Seok Chung, Namjoo Lee, Mi-Seon Kim, Sang Hee Woo, Hye-Jun Jo, Sehee Park, Heui Man Kim, Myung Guk Han
EPI_ISL_412871	BetaCoV/Korea/KCDC07/2020	Asia / South Korea / Seoul	2020-01-31	Division of Viral Diseases, Center for Laboratory Control of Infectious Diseases, Korea Centers for Diseases Control and Prevention	Division of Viral Diseases, Center for Laboratory Control of Infectious Diseases, Korea Centers for Diseases Control and Prevention	Jeong-Min Kim, Yoon-Seok Chung, Namjoo Lee, Mi-Seon Kim, Sang Hee Woo, Hye-Jun Jo, Sehee Park, Heui Man Kim, Myung Guk Han
EPI_ISL_412872	BetaCoV/Korea/KCDC12/2020	Asia / South Korea / Gyeonggi-do	2020-02-01	Division of Viral Diseases, Center for Laboratory Control of Infectious Diseases, Korea Centers for Diseases Control and Prevention	Division of Viral Diseases, Center for Laboratory Control of Infectious Diseases, Korea Centers for Diseases Control and Prevention	Jeong-Min Kim, Yoon-Seok Chung, Namjoo Lee, Mi-Seon Kim, Sang Hee Woo, Hye-Jun Jo, Sehee Park, Heui Man Kim, Myung Guk Han
EPI_ISL_412873	BetaCoV/Korea/KCDC24/2020	Asia / South Korea / Chungcheongnam-do	2020-02-06	Division of Viral Diseases, Center for Laboratory Control of Infectious Diseases, Korea Centers for Diseases Control and Prevention	Division of Viral Diseases, Center for Laboratory Control of Infectious Diseases, Korea Centers for Diseases Control and Prevention	Jeong-Min Kim, Yoon-Seok Chung, Namjoo Lee, Mi-Seon Kim, Sang Hee Woo, Hye-Jun Jo, Sehee Park, Heui Man Kim, Myung Guk Han
EPI_ISL_409025	BetaCoV/Hong Kong/VM20002302/2020	Asia / Hong Kong	2020-02-01	Queen Elizabeth Hospital	Hong Kong Department of Health	Mak Gannon C.K., Cheng Peter K.C., Lam Edman T.K., Chan Rickjason C.W., Tsang Dominic N.C.
EPI_ISL_409022	BetaCoV/Hong Kong/VB20024950/2020	Asia / Hong Kong	2020-01-29	Princess Margaret Hospital	Hong Kong Department of Health	Mak Gannon C.K., Cheng Peter K.C., Lam Edman T.K., Chan Rickjason C.W., Tsang Dominic N.C.
EPI_ISL_409020	BetaCoV/Hong Kong/VM20001988/2020	Asia / Hong Kong	2020-01-30	Queen Elizabeth Hospital	Hong Kong Department of Health	Mak Gannon C.K., Cheng Peter K.C., Lam Edman T.K., Chan Rickjason C.W., Tsang Dominic N.C.
EPI_ISL_409002	BetaCoV/Hong Kong/VM20001776/2020	Asia / Hong Kong	2020-01-29	Queen Mary Hospital	Hong Kong Department of Health	Mak Gannon C.K., Cheng Peter K.C., Lam Edman T.K., Chan Rickjason C.W., Tsang Dominic N.C.
EPI_ISL_409001	BetaCoV/Hong Kong/VM20001794/2020	Asia / Hong Kong	2020-01-29	Queen Mary Hospital	Hong Kong Department of Health	Mak Gannon C.K., Cheng Peter K.C., Lam Edman T.K., Chan Rickjason C.W., Tsang Dominic N.C.
EPI_ISL_409000	BetaCoV/Hong Kong/VM20001403/2020	Asia / Hong Kong	2020-01-26	Tuen Mun Hospital	Hong Kong Department of Health	Mak Gannon C.K., Cheng Peter K.C., Lam Edman T.K., Chan Rickjason C.W., Tsang Dominic N.C.
EPI_ISL_408999	BetaCoV/Hong Kong/VM20001464/2020	Asia / Hong Kong	2020-01-25	Prince of Wales Hospital	Hong Kong Department of Health	Mak Gannon C.K., Cheng Peter K.C., Lam Edman T.K., Chan Rickjason C.W., Tsang Dominic N.C.
EPI_ISL_408997	BetaCoV/Hong Kong/VB20019923/2020	Asia / Hong Kong	2020-01-24	Prince of Wales Hospital	Hong Kong Department of Health	Mak Gannon C.K., Cheng Peter K.C., Lam Edman T.K., Chan Rickjason C.W., Tsang Dominic N.C.
EPI_ISL_408996	BetaCoV/Hong Kong/VB20019871/2020	Asia / Hong Kong	2020-01-24	Prince of Wales Hospital	Hong Kong Department of Health	Mak Gannon C.K., Cheng Peter K.C., Lam Edman T.K., Chan Rickjason C.W., Tsang Dominic N.C.
EPI_ISL_408995	BetaCoV/Hong Kong/VM20001218/2020	Asia / Hong Kong	2020-01-24	Tuen Mun Hospital	Hong Kong Department of Health	Mak Gannon C.K., Cheng Peter K.C., Lam Edman T.K., Chan Rickjason C.W., Tsang Dominic N.C.
EPI_ISL_409026	BetaCoV/Hong Kong/VM20002343/2020	Asia / Hong Kong	2020-02-03	Queen Elizabeth Hospital	Hong Kong Department of Health	Mak Gannon C.K., Cheng Peter K.C., Lam Edman T.K., Chan Rickjason C.W., Tsang Dominic N.C.
EPI_ISL_408994	BetaCoV/Hong Kong/VB20017970/2020	Asia / Hong Kong	2020-01-21	Prince of Wales Hospital	Hong Kong Department of Health	Mak Gannon C.K., Cheng Peter K.C., Lam Edman T.K., Chan Rickjason C.W., Tsang Dominic N.C.
EPI_ISL_408975	BetaCoV/Hong Kong/VM20001061/2020	Asia / Hong Kong	2020-01-22	Queen Elizabeth Hospital	Hong Kong Department of Health	Mak Gannon C.K., Cheng Peter K.C., Lam Edman T.K., Chan Rickjason C.W., Tsang Dominic N.C.
EPI_ISL_409024	BetaCoV/Hong Kong/VB20026565/2020	Asia / Hong Kong	2020-01-31	Caritas Medical Centre	Hong Kong Department of Health	Mak Gannon C.K., Cheng Peter K.C., Lam Edman T.K., Chan Rickjason C.W., Tsang Dominic N.C.
EPI_ISL_408998	BetaCoV/Hong Kong/VM20001387/2020	Asia / Hong Kong	2020-01-25	Ruttonjee Hospital	Hong Kong Department of Health	Mak Gannon C.K., Cheng Peter K.C., Lam Edman T.K., Chan Rickjason C.W., Tsang Dominic N.C.
EPI_ISL_409027	BetaCoV/Hong Kong/VM20002345/2020	Asia / Hong Kong	2020-02-03	Tseung Kwan O Hospital	Hong Kong Department of Health	Mak Gannon C.K., Cheng Peter K.C., Lam Edman T.K., Chan Rickjason C.W., Tsang Dominic N.C.
EPI_ISL_409023	BetaCoV/Hong Kong/VM20002162/2020	Asia / Hong Kong	2020-01-31	Queen Elizabeth Hospital	Hong Kong Department of Health	Mak Gannon C.K., Cheng Peter K.C., Lam Edman T.K., Chan Rickjason C.W., Tsang Dominic N.C.
EPI_ISL_412898	BetaCoV/Wuhan/HBCDC-HB-02/2019	Asia / China / Hubei / Wuhan	2019-12-30	Wuhan Jinyintan Hospital	Hubei Provincial Center for Disease Control and Prevention	Bin Fang, Xiang Li, Xiao Yu, Linlin Liu, Bo Yang, Faxian Zhan, Guojun Ye, Xixiang Huo, Junqiang Xu, Bo Yu, Kun Cai, Jing Li, Yongzhong Jiang.
EPI_ISL_412899	BetaCoV/Wuhan/HBCDC-HB-03/2019	Asia / China / Hubei / Wuhan	2019-12-30	Wuhan Jinyintan Hospital	Hubei Provincial Center for Disease Control and Prevention	Bin Fang, Xiang Li, Xiao Yu, Linlin Liu, Bo Yang, Faxian Zhan, Guojun Ye, Xixiang Huo, Junqiang Xu, Bo Yu, Kun Cai, Jing Li, Yongzhong Jiang.
EPI_ISL_412900	BetaCoV/Wuhan/HBCDC-HB-04/2019	Asia / China / Hubei / Wuhan	2019-12-30	Wuhan Jinyintan Hospital	Hubei Provincial Center for Disease Control and Prevention	Bin Fang, Xiang Li, Xiao Yu, Linlin Liu, Bo Yang, Faxian Zhan, Guojun Ye, Xixiang Huo, Junqiang Xu, Bo Yu, Kun Cai, Jing Li, Yongzhong Jiang.
EPI_ISL_412912	BetaCoV/Germany/Baden-Wuerttemberg-1/2020	Europe / Germany / Baden-Wuerttemberg	2020-02-25	State Health Office Baden-Wuerttemberg	Charité Universitätsmedizin Berlin, Institute of Virology	Victor M Corman, Julia Schneider, Barbara Mühlemann, Talitha Veith, Jörn Beheim-Schwarzbach, Terry Jones, Rainer Oehme, Silke Fischer, Christian Drosten
EPI_ISL_412964	BetaCoV/Brazil/SPBR-01/2020	South America / Brazil / Sao Paulo / Sao Paulo	2020-02-25	Hospital Israelita Albert Einstein	Instituto Adolfo Lutz Interdisciplinary Procedures Center Strategic Laboratory	Jaqueline Goes de Jesus, Claudio Tavares Sacchi, Daniela Bernardes Borges da Silva, Ingra Morales Claro, Flávia Cristina da Silva Sales, Claudia Regina Gonçalves, Joshua Quick, Maria do Carmo, Sampaio Tavares Timenetsky, Nicholas James Loman, Andrew Rambaut, Ester Cerdeira Sabino, Nuno Rodrigues Faria
EPI_ISL_412965	BetaCoV/Canada/BC_37_0-2/2020	North America / Canada / British Columbia	2020-02-16	BCCDC Public Health Laboratory	BCCDC Public Health Laboratory	Harrigan, Prystajecky, Krajden, Lee, Kamelian, Lapointe, Choi, Hoang, Sekirov, Levett, Tyson, Loman, Quick, Li, Gilmour
EPI_ISL_412966	BetaCoV/China/IQTC01/2020	Asia / China / Guangdong / Guangzhou	2020-02-05	unknown	Technology Centre, Guangzhou Customs	Shi,Y., Sun,J., Zheng,K., Huang,J. and Zhao,J.
EPI_ISL_412967	BetaCoV/China/IQTC02/2020	Asia / China / Guangzhou	2020-01-29	unknown	Technology Centre, Guangzhou Customs	Shi,Y., Zheng,K., Sun,J., Huang,J., Zhu,A., Zhuang,Z., Dai,J., Chen,Z., Sun,F., Zhang,Z., Li,X. and Wang,Y.
EPI_ISL_412968	BetaCoV/Japan/Hu_DP_Kng_19-020/2020	Asia / Japan	2020-02-10	unknown	Takayuki Hishiki Kanagawa Prefectural Institute of Public Health, Department of Microbiology	Hishiki,T., Suzuki,R., Sakuragi,J., Usui,K., Tanaka,Y., Kawai,J., Kogo,Y., Matsuki,Y., An,T., Hayashizaki,Y. and Takasaki,T.
EPI_ISL_412969	BetaCoV/Japan/Hu_DP_Kng_19-027/2020	Asia / Japan	2020-02-10	unknown	Takayuki Hishiki Kanagawa Prefectural Institute of Public Health, Department of Microbiology	Hishiki,T., Suzuki,R., Sakuragi,J., Usui,K., Tanaka,Y., Kawai,J., Kogo,Y., Matsuki,Y., An,T., Hayashizaki,Y. and Takasaki,T.
EPI_ISL_412971	BetaCoV/Finland/FIN-25/2020	Europe / Finland / Helsinki	2020-02-25	HUS Diagnostiikkakeskus, Hallinto	Department of Virology Faculty of Medicine, Medicum University of Helsinki	Teemu Smura, Suvi Kuivanen, Hannimari Kallio-Kokko, Olli Vapalahti
EPI_ISL_412970	BetaCoV/USA/WA2/2020	North America / USA / Washington / Snohomish County	2020-02-24	Washington State Department of Health	Seattle Flu Study	Helen Chu, Michael Boeckh, Janet Englund, Michael Famulare, Barry Lutz, Deborah Nickerson, Mark Rieder, Lea Starita, Matthew Thompson, Jay Shendure, and Trevor Bedford
EPI_ISL_412973	BetaCoV/Italy/CDG1/2020	Europe / Italy / Lombardy	2020-02-20	Department of Infectious Diseases, Istituto Superiore di Sanità, Roma , Italy	Virology Laboratory, Scientific Department, Army Medical Center	Paola Stefanelli, Stefano Fiore, Antonella Marchi, Eleonora Benedetti, Concetta Fabiani, Giovanni Faggioni, Antonella Fortunato, Riccardo De Santis, Silvia Fillo, Anna Anselmo, Andrea Ciammaruconi, Stefano Palomba, Florigio Lista
EPI_ISL_412972	BetaCoV/Mexico/CDMX/InDRE_01/2020	North America / Mexico / Mexico City	2020-02-27	Instituto Nacional de Enfermedades Respiratorias	Instituto de Diagnostico y Referencia Epidemiologicos (INDRE)	Ramirez-Gonzalez Ernesto, Garces-Ayala Fabiola, Araiza-Rodriguez Adnan, Mendieta-Condado Edgar, Rodriguez-Maldonado Abril, Wong-Arambula Claudia, Vazquez-Perez Joel, Martinez Arturo, Boukadida Celia, Munoz-Medina Esteban, Sanchez Alejandro, Isa Pavel, Taboada Blanca, Lopez Susana, Arias Carlos, Barrera-Badillo Gisela, Hernandez-Rivas Lucia, Lopez-Martinez Irma
EPI_ISL_412974	BetaCoV/Italy/SPL1/2020	Europe / Italy / Rome	2020-01-29	Department of Infectious Diseases, Istituto Superiore di Sanità, Rome, Italy	Virology Laboratory, Scientific Department, Army Medical Center	Paola Stefanelli, Stefano Fiore, Antonella Marchi, Eleonora Benedetti, Concetta Fabiani, Giovanni Faggioni, Antonella Fortunato, Silvia Fillo, Riccardo De Santis, Andrea Ciammaruconi, Giancarlo Petralito, Filippo Molinari, Florigio Lista
EPI_ISL_412975	BetaCoV/Australia/NSW05/2020	Oceania / Australia / New South Wales / Sydney	2020-02-28	Centre for Infectious Diseases and Microbiology Laboratory Services	NSW Health Pathology - Institute of Clinical Pathology and Medical Research; Westmead Hospital; University of Sydney	Eden J-S, Carter I, Rahman H, Holmes EC, Rockett R, O’Sullivan MV, Sintchenko V, Chen SC, Maddocks S, Kok J and Dwyer DE for the 2019-nCoV Study Group
EPI_ISL_412978	BetaCoV/Wuhan/HBCDC-HB-02/2020	Asia / China / Hubei / Wuhan	2020-01-17	The Central Hospital Of Wuhan	Hubei Provincial Center for Disease Control and Prevention	Bin Fang, Xiang Li, Xiao Yu, Linlin Liu, Bo Yang, Faxian Zhan, Guojun Ye, Xixiang Huo, Junqiang Xu, Bo Yu, Kun Cai, Jing Li, Yongzhong Jiang.
EPI_ISL_412979	BetaCoV/Wuhan/HBCDC-HB-03/2020	Asia / China / Hubei / Wuhan	2020-01-18	Union Hospital of Tongji Medical College, Huazhong University of Science and Technology	Hubei Provincial Center for Disease Control and Prevention	Bin Fang, Xiang Li, Xiao Yu, Linlin Liu, Bo Yang, Faxian Zhan, Guojun Ye, Xixiang Huo, Junqiang Xu, Bo Yu, Kun Cai, Jing Li, Yongzhong Jiang.
EPI_ISL_412980	BetaCoV/Wuhan/HBCDC-HB-04/2020	Asia / China / Hubei / Wuhan	2020-01-18	Union Hospital of Tongji Medical College, Huazhong University of Science and Technology	Hubei Provincial Center for Disease Control and Prevention	Bin Fang, Xiang Li, Xiao Yu, Linlin Liu, Bo Yang, Faxian Zhan, Guojun Ye, Xixiang Huo, Junqiang Xu, Bo Yu, Kun Cai, Jing Li, Yongzhong Jiang.
EPI_ISL_412981	BetaCoV/Wuhan/HBCDC-HB-05/2020	Asia / China / Hubei / Wuhan	2020-01-18	CR&WISCO GENERAL HOSPITAL	Hubei Provincial Center for Disease Control and Prevention	Bin Fang, Xiang Li, Xiao Yu, Linlin Liu, Bo Yang, Faxian Zhan, Guojun Ye, Xixiang Huo, Junqiang Xu, Bo Yu, Kun Cai, Jing Li, Yongzhong Jiang.
EPI_ISL_412982	BetaCoV/Wuhan/HBCDC-HB-06/2020	Asia / China / Hubei / Wuhan	2020-02-07	Wuhan Lung Hospital	Hubei Provincial Center for Disease Control and Prevention	Bin Fang, Xiang Li, Xiao Yu, Linlin Liu, Bo Yang, Faxian Zhan, Guojun Ye, Xixiang Huo, Junqiang Xu, Bo Yu, Kun Cai, Jing Li, Yongzhong Jiang.
EPI_ISL_412983	BetaCoV/Tianmen/HBCDC-HB-07/2020	Asia / China / Hubei / Tianmen	2020-02-08	Tianmen Center for Disease Control and Prevention	Hubei Provincial Center for Disease Control and Prevention	Bin Fang, Xiang Li, Xiao Yu, Linlin Liu, Bo Yang, Faxian Zhan, Guojun Ye, Xixiang Huo, Junqiang Xu, Bo Yu, Kun Cai, Jing Li, YiFa Zhu, Yangyang Tao,Xierong Li,Yongzhong Jiang.
