# Supplementary material for: Analysis of SARS-CoV-2 genomic epidemiology reveals disease transmission coupled to variant emergence and allelic variation
Source: Sci Rep. 2021 Apr 1;11:7380. doi: 10.1038/s41598-021-86265-4 (PMC8016908; doi:10.1038/s41598-021-86265-4)
Supplement: Supplementary file 3 — Supplementary Information 3. [file 41598_2021_86265_MOESM3_ESM.xlsx]

## Sheet: Sheet1
id	sample_date	epi_week	country	adm1	submission_org_code	lineage	lineage_support	uk_lineage	primary_uk_lineage	d614g	year	month	day	lineage__colour	submission_org_code__colour	latitude	longitude	primary_uk_lineage__colour	d614g__colour
COG776116	2020-03-31	14	UK	UK-NIR	NIRE	B.1.1	98	UK3690	other	G	2020	3	31	#9bba2e	#6768ea	54.9917	-7.34167	#ffffff	red
COG072219	2020-03-28	13	UK	UK-NIR	NIRE	B.1.1.1	92	UK5	UK5	G	2020	3	28	#b54946	#6768ea	54.3281	-5.7153	#60e54a	red
COG106283	2020-03-29	14	UK	UK-NIR	NIRE	B.10	98	UK72	other	D	2020	3	29	#5d781e	#6768ea	54.73	-6.23	#ffffff	green
COG405683	2020-03-29	14	UK	UK-NIR	NIRE	B.10	97	UK72	other	D	2020	3	29	#5d781e	#6768ea	54.3281	-5.7153	#ffffff	green
COG887608	2020-03-29	14	UK	UK-NIR	NIRE	B.1.1	99	UK2735	UK2735	G	2020	3	29	#9bba2e	#6768ea	54.3281	-5.7153	#8968c8	red
COG983153	2020-03-29	14	UK	UK-NIR	NIRE	B.10	96	UK72	other	D	2020	3	29	#5d781e	#6768ea	54.3281	-5.7153	#ffffff	green
COG589985	2020-03-29	14	UK	UK-NIR	NIRE	B.1.1	96	UK760	other	G	2020	3	29	#9bba2e	#6768ea	54.73	-6.23	#ffffff	red
COG484879	2020-05-28	22	UK	UK-ENG	NOTT	B.1.1	96	UK56	other	G	2020	5	28	#9bba2e	#9bba2e	52.955	-1.14917	#ffffff	red
COG212234	2020-05-26	22	UK	UK-ENG	NOTT	B.1.1	99	UK56	other	G	2020	5	26	#9bba2e	#9bba2e	52.955	-1.14917	#ffffff	red
COG543414	2020-06-01	23	UK	UK-ENG	NOTT	B.1.1	97	UK56	other	G	2020	6	1	#9bba2e	#9bba2e	52.955	-1.14917	#ffffff	red
COG702353	2020-05-28	22	UK	UK-ENG	NOTT	B.1.1	98	UK56	other	G	2020	5	28	#9bba2e	#9bba2e	52.955	-1.14917	#ffffff	red
COG376927	2020-06-02	23	UK	UK-ENG	NOTT	B.2.1	98	UK49	other	D	2020	6	2	#d73b27	#9bba2e	52.955	-1.14917	#ffffff	green
COG377584	2020-06-02	23	UK	UK-ENG	NOTT	B.1	95	UK157	other	G	2020	6	2	#3d46a8	#9bba2e	52.955	-1.14917	#ffffff	red
COG688282	2020-06-02	23	UK	UK-ENG	NOTT	B.1.1	98	UK632	UK632	G	2020	6	2	#9bba2e	#9bba2e	52.955	-1.14917	#6990eb	red
COG697443	2020-05-26	22	UK	UK-ENG	NOTT	B.1.1.1	100	UK5	UK5	G	2020	5	26	#b54946	#9bba2e	52.955	-1.14917	#60e54a	red
COG933082	2020-06-01	23	UK	UK-ENG	NOTT	B.1.1	98	UK56	other	G	2020	6	1	#9bba2e	#9bba2e	52.955	-1.14917	#ffffff	red
COG835737	2020-05-27	22	UK	UK-ENG	NOTT	B.1.1	98	UK247	other	G	2020	5	27	#9bba2e	#9bba2e	52.955	-1.14917	#ffffff	red
COG668026	2020-05-26	22	UK	UK-ENG	NOTT	B.1.1	98	UK632	UK632	G	2020	5	26	#9bba2e	#9bba2e	52.955	-1.14917	#6990eb	red
COG298438	2020-06-01	23	UK	UK-ENG	NOTT	B.1.1	97	UK632	UK632	G	2020	6	1	#9bba2e	#9bba2e	52.955	-1.14917	#6990eb	red
COG769221	2020-05-26	22	UK	UK-ENG	NOTT	B.1.1.1	100	UK5	UK5	G	2020	5	26	#b54946	#9bba2e	52.955	-1.14917	#60e54a	red
COG079879	2020-06-02	23	UK	UK-ENG	NOTT	B.1.1	98	UK56	other	G	2020	6	2	#9bba2e	#9bba2e	52.955	-1.14917	#ffffff	red
COG864437	2020-06-02	23	UK	UK-ENG	NOTT	B.1.1	96	UK5644	other	G	2020	6	2	#9bba2e	#9bba2e	52.955	-1.14917	#ffffff	red
COG375187	2020-05-30	22	UK	UK-ENG	NOTT	B.1.1	95	UK632	UK632	G	2020	5	30	#9bba2e	#9bba2e	52.955	-1.14917	#6990eb	red
COG345027	2020-05-29	22	UK	UK-ENG	NOTT	B.1.1	98	UK56	other	G	2020	5	29	#9bba2e	#9bba2e	52.955	-1.14917	#ffffff	red
COG890794	2020-05-28	22	UK	UK-ENG	NOTT	B.1.1	95	UK5645	other	G	2020	5	28	#9bba2e	#9bba2e	52.955	-1.14917	#ffffff	red
COG734283	2020-05-28	22	UK	UK-ENG	NOTT	B.1.1	99	UK56	other	G	2020	5	28	#9bba2e	#9bba2e	52.955	-1.14917	#ffffff	red
COG308986	2020-05-26	22	UK	UK-ENG	NOTT	B.1.1	100	UK5646	other	G	2020	5	26	#9bba2e	#9bba2e	52.955	-1.14917	#ffffff	red
COG387849	2020-05-29	22	UK	UK-ENG	NOTT	B.1.1	99	UK632	UK632	G	2020	5	29	#9bba2e	#9bba2e	52.955	-1.14917	#6990eb	red
COG443892	2020-05-31	23	UK	UK-ENG	NOTT	B.1.1	98	UK56	other	G	2020	5	31	#9bba2e	#9bba2e	52.955	-1.14917	#ffffff	red
COG903586	2020-05-29	22	UK	UK-ENG	NOTT	B.1.1	95	UK632	UK632	G	2020	5	29	#9bba2e	#9bba2e	52.955	-1.14917	#6990eb	red
COG776962	2020-05-31	23	UK	UK-ENG	NOTT	B.1.1	98	UK56	other	G	2020	5	31	#9bba2e	#9bba2e	52.955	-1.14917	#ffffff	red
COG745909	2020-05-26	22	UK	UK-ENG	NOTT	B.1.1	95	UK56	other	G	2020	5	26	#9bba2e	#9bba2e	52.955	-1.14917	#ffffff	red
COG713306	2020-05-28	22	UK	UK-ENG	NOTT	B.1.1.9	92	UK89	other	G	2020	5	28	#74e673	#9bba2e	52.955	-1.14917	#ffffff	red
COG336957	2020-05-30	22	UK	UK-ENG	NOTT	B.1.1	95	UK56	other	G	2020	5	30	#9bba2e	#9bba2e	52.955	-1.14917	#ffffff	red
COG548472	2020-05-28	22	UK	UK-ENG	NOTT	B.1.1	95	UK56	other	G	2020	5	28	#9bba2e	#9bba2e	52.955	-1.14917	#ffffff	red
COG854890	2020-05-28	22	UK	UK-ENG	NOTT	B.1.1	97	UK56	other	G	2020	5	28	#9bba2e	#9bba2e	52.955	-1.14917	#ffffff	red
COG176460	2020-05-31	23	UK	UK-ENG	NOTT	B.1.1	96	UK632	UK632	G	2020	5	31	#9bba2e	#9bba2e	52.955	-1.14917	#6990eb	red
COG950393	2020-05-31	23	UK	UK-ENG	NOTT	B.1.1.1	100	UK5	UK5	G	2020	5	31	#b54946	#9bba2e	52.955	-1.14917	#60e54a	red
COG302148	2020-05-28	22	UK	UK-ENG	NOTT	B.1.1	94	UK56	other	G	2020	5	28	#9bba2e	#9bba2e	52.955	-1.14917	#ffffff	red
COG865369	2020-04-29	18	UK	UK-ENG	SHEF	B.1	100	UK501	other	G	2020	4	29	#3d46a8	#e73479	53.45	-1.25	#ffffff	red
COG719447	2020-04-19	17	UK	UK-ENG	SHEF	B.1	100	UK5505	other	G	2020	4	19	#3d46a8	#e73479	53.45	-1.25	#ffffff	red
COG203900	2020-05-01	18	UK	UK-ENG	SHEF	B.1	95	UK343	other	G	2020	5	1	#3d46a8	#e73479	53.45	-1.25	#ffffff	red
COG287824	2020-04-19	17	UK	UK-ENG	SHEF	B.1.1	95	UK3177	other	G	2020	4	19	#9bba2e	#e73479	53.45	-1.25	#ffffff	red
COG907876	2020-04-30	18	UK	UK-ENG	SHEF	B.1.1.1	100	UK5	UK5	G	2020	4	30	#b54946	#e73479	53.45	-1.25	#60e54a	red
COG547308	2020-04-19	17	UK	UK-ENG	SHEF	B.1.1.1	100	UK5	UK5	G	2020	4	19	#b54946	#e73479	53.45	-1.25	#60e54a	red
COG150476	2020-04-29	18	UK	UK-ENG	SHEF	B.1	96	UK343	other	G	2020	4	29	#3d46a8	#e73479	53.45	-1.25	#ffffff	red
COG327178	2020-04-19	17	UK	UK-ENG	SHEF	B.1.36	89	UK51	other	G	2020	4	19	#ed4ab6	#e73479	53.45	-1.25	#ffffff	red
COG375064	2020-05-01	18	UK	UK-ENG	SHEF	B.1	100	UK5505	other	G	2020	5	1	#3d46a8	#e73479	53.45	-1.25	#ffffff	red
COG310960	2020-04-30	18	UK	UK-ENG	SHEF	B.1.1	99	UK5334	other	G	2020	4	30	#9bba2e	#e73479	53.45	-1.25	#ffffff	red
COG124873	2020-04-30	18	UK	UK-ENG	SHEF	B.1.1.1	99	UK5	UK5	G	2020	4	30	#b54946	#e73479	53.45	-1.25	#60e54a	red
COG088936	2020-04-19	17	UK	UK-ENG	SHEF	B.1.1	100	UK5647	other	G	2020	4	19	#9bba2e	#e73479	53.45	-1.25	#ffffff	red
COG198516	2020-04-20	17	UK	UK-ENG	SHEF	B.1.1	95	UK194	other	G	2020	4	20	#9bba2e	#e73479	53.45	-1.25	#ffffff	red
COG898927	2020-05-01	18	UK	UK-ENG	SHEF	B.1.1.1	100	UK5	UK5	G	2020	5	1	#b54946	#e73479	53.45	-1.25	#60e54a	red
COG348793	2020-04-30	18	UK	UK-ENG	SHEF	B.1.1.1	99	UK5	UK5	G	2020	4	30	#b54946	#e73479	53.45	-1.25	#60e54a	red
COG546162	2020-04-19	17	UK	UK-ENG	SHEF	B.1.1	96	UK24	other	G	2020	4	19	#9bba2e	#e73479	53.45	-1.25	#ffffff	red
COG518988	2020-04-30	18	UK	UK-ENG	SHEF	B.1.1.1	98	UK5	UK5	G	2020	4	30	#b54946	#e73479	53.45	-1.25	#60e54a	red
COG657154	2020-05-01	18	UK	UK-ENG	SHEF	B.1.1.1	98	UK5	UK5	G	2020	5	1	#b54946	#e73479	53.45	-1.25	#60e54a	red
COG240403	2020-04-19	17	UK	UK-ENG	SHEF	B.1.1	98	UK3107	other	G	2020	4	19	#9bba2e	#e73479	53.45	-1.25	#ffffff	red
COG551909	2020-04-20	17	UK	UK-ENG	SHEF	B.1.1	96	UK235	other	G	2020	4	20	#9bba2e	#e73479	53.45	-1.25	#ffffff	red
COG357198	2020-05-07	19	UK	UK-ENG	PORT	B.1.1	95	UK29	other	G	2020	5	7	#9bba2e	#35872b	51.0833	-1.1667	#ffffff	red
COG310092	2020-05-05	19	UK	UK-ENG	PORT	B.1.1	99	UK238	other	G	2020	5	5	#9bba2e	#35872b	51.0833	-1.1667	#ffffff	red
COG367388	2020-05-08	19	UK	UK-ENG	PORT	B.1.1.10	87	UK806	other	G	2020	5	8	#7a4ecd	#35872b	51.0833	-1.1667	#ffffff	red
COG112876	2020-05-07	19	UK	UK-ENG	PORT	B.1	100	UK2916	UK2916	G	2020	5	7	#3d46a8	#35872b	51.0833	-1.1667	#47ad6b	red
COG670270	2020-05-07	19	UK	UK-ENG	PORT	B.2.1	98	UK95	other	D	2020	5	7	#d73b27	#35872b	51.0833	-1.1667	#ffffff	green
COG453029	2020-05-07	19	UK	UK-ENG	PORT	B.1.1	99	UK238	other	G	2020	5	7	#9bba2e	#35872b	51.0833	-1.1667	#ffffff	red
COG080087	2020-05-09	19	UK	UK-ENG	PORT	B.1.1	98	UK161	other	G	2020	5	9	#9bba2e	#35872b	51.0833	-1.1667	#ffffff	red
COG127127	2020-05-08	19	UK	UK-ENG	PORT	B.1.1	96	UK29	other	G	2020	5	8	#9bba2e	#35872b	51.0833	-1.1667	#ffffff	red
COG562480	2020-05-05	19	UK	UK-ENG	PORT	B.1.1.4	77	UK53	other	G	2020	5	5	#bbff5b	#35872b	51.0833	-1.1667	#ffffff	red
COG021068	2020-05-06	19	UK	UK-ENG	PORT	B.1.1.10	87	UK806	other	G	2020	5	6	#7a4ecd	#35872b	51.0833	-1.1667	#ffffff	red
COG770594	2020-05-06	19	UK	UK-ENG	PORT	B.1.1.10	88	UK806	other	G	2020	5	6	#7a4ecd	#35872b	51.0833	-1.1667	#ffffff	red
COG298718	2020-05-08	19	UK	UK-ENG	PORT	B.1.1	100	UK177	other	G	2020	5	8	#9bba2e	#35872b	51.0833	-1.1667	#ffffff	red
COG971720	2020-05-06	19	UK	UK-ENG	PORT	B.1.1.10	87	UK806	other	G	2020	5	6	#7a4ecd	#35872b	51.0833	-1.1667	#ffffff	red
COG210052	2020-05-06	19	UK	UK-ENG	PORT	B.1.1.10	87	UK806	other	G	2020	5	6	#7a4ecd	#35872b	51.0833	-1.1667	#ffffff	red
COG585611	2020-05-07	19	UK	UK-ENG	PORT	B.1	100	UK2045	other	G	2020	5	7	#3d46a8	#35872b	51.0833	-1.1667	#ffffff	red
COG730376	2020-05-18	21	UK	UK-ENG	BIRM	B.1	100	UK5744	other	G	2020	5	18	#3d46a8	#a2e842	52.8333	-2	#ffffff	red
COG860142	2020-05-19	21	UK	UK-ENG	BIRM	B.1.1	99	UK4442	other	G	2020	5	19	#9bba2e	#a2e842	52.8333	-2	#ffffff	red
COG194194	2020-05-19	21	UK	UK-ENG	BIRM	B.1.1	99	UK5648	other	G	2020	5	19	#9bba2e	#a2e842	52.4833	-1.9	#ffffff	red
COG560005	2020-05-19	21	UK	UK-ENG	BIRM	B.1.1	98	UK4442	other	G	2020	5	19	#9bba2e	#a2e842	52.8333	-2	#ffffff	red
COG533735	2020-05-19	21	UK	UK-ENG	BIRM	B.1.1	99	UK4442	other	G	2020	5	19	#9bba2e	#a2e842	52.8333	-2	#ffffff	red
COG105466	2020-05-19	21	UK	UK-ENG	BIRM	B.1.1.1	98	UK5	UK5	G	2020	5	19	#b54946	#a2e842	52.4833	-1.9	#60e54a	red
COG243677	2020-05-13	20	UK	UK-ENG	SHEF	B.1.1.1	98	UK5	UK5	G	2020	5	13	#b54946	#e73479	53.45	-1.25	#60e54a	red
COG237475	2020-05-11	20	UK	UK-ENG	SHEF	B.1.1.1	100	UK5	UK5	G	2020	5	11	#b54946	#e73479	53.45	-1.25	#60e54a	red
COG155900	2020-05-13	20	UK	UK-ENG	SHEF	B.1.1.1	97	UK5	UK5	G	2020	5	13	#b54946	#e73479	53.45	-1.25	#60e54a	red
COG902551	2020-05-12	20	UK	UK-ENG	SHEF	B.1.1.1	99	UK5	UK5	G	2020	5	12	#b54946	#e73479	53.45	-1.25	#60e54a	red
COG806748	2020-05-18	21	UK	UK-ENG	SHEF	B.1.1.1	98	UK5	UK5	G	2020	5	18	#b54946	#e73479	53.45	-1.25	#60e54a	red
COG994298	2020-05-14	20	UK	UK-ENG	SHEF	B.1.1.5	68	UK2539	other	G	2020	5	14	#9b59f6	#e73479	53.45	-1.25	#ffffff	red
COG131534	2020-05-18	21	UK	UK-ENG	SHEF	B.1.1.1	99	UK5	UK5	G	2020	5	18	#b54946	#e73479	53.45	-1.25	#60e54a	red
COG899571	2020-05-11	20	UK	UK-ENG	SHEF	B.1.1	97	UK5649	other	G	2020	5	11	#9bba2e	#e73479	53.45	-1.25	#ffffff	red
COG300877	2020-05-16	20	UK	UK-ENG	SHEF	B.1.1	99	UK1177	other	G	2020	5	16	#9bba2e	#e73479	53.45	-1.25	#ffffff	red
COG387524	2020-05-13	20	UK	UK-ENG	SHEF	B.1.1.1	99	UK5	UK5	G	2020	5	13	#b54946	#e73479	53.45	-1.25	#60e54a	red
COG704180	2020-05-15	20	UK	UK-ENG	SHEF	B.1.1.1	99	UK5	UK5	G	2020	5	15	#b54946	#e73479	53.45	-1.25	#60e54a	red
COG317569	2020-05-15	20	UK	UK-ENG	SHEF	B.1.1.1	96	UK5	UK5	G	2020	5	15	#b54946	#e73479	53.45	-1.25	#60e54a	red
COG622143	2020-05-22	21	UK	UK-ENG	SHEF	B.1.1	97	UK5650	other	G	2020	5	22	#9bba2e	#e73479	53.45	-1.25	#ffffff	red
COG323459	2020-05-20	21	UK	UK-ENG	SHEF	B.1.1	95	UK541	other	G	2020	5	20	#9bba2e	#e73479	53.45	-1.25	#ffffff	red
COG091866	2020-05-11	20	UK	UK-ENG	SHEF	B.1.1.1	99	UK5	UK5	G	2020	5	11	#b54946	#e73479	53.45	-1.25	#60e54a	red
COG054211	2020-05-20	21	UK	UK-ENG	SHEF	B.1.1	98	UK1005	other	G	2020	5	20	#9bba2e	#e73479	53.45	-1.25	#ffffff	red
COG949694	2020-05-12	20	UK	UK-ENG	SHEF	B.1	98	UK343	other	G	2020	5	12	#3d46a8	#e73479	53.45	-1.25	#ffffff	red
COG976216	2020-05-11	20	UK	UK-ENG	SHEF	B.1.1.1	99	UK5	UK5	G	2020	5	11	#b54946	#e73479	53.45	-1.25	#60e54a	red
COG745192	2020-05-15	20	UK	UK-ENG	SHEF	B.1.1.1	98	UK5	UK5	G	2020	5	15	#b54946	#e73479	53.45	-1.25	#60e54a	red
COG187287	2020-05-11	20	UK	UK-ENG	SHEF	B.1.36	93	UK51	other	G	2020	5	11	#ed4ab6	#e73479	53.45	-1.25	#ffffff	red
COG509853	2020-05-15	20	UK	UK-ENG	SHEF	B.1	98	UK343	other	G	2020	5	15	#3d46a8	#e73479	53.45	-1.25	#ffffff	red
COG908293	2020-05-14	20	UK	UK-ENG	SHEF	B.1.1.1	100	UK5	UK5	G	2020	5	14	#b54946	#e73479	53.45	-1.25	#60e54a	red
COG921094	2020-05-16	20	UK	UK-ENG	SHEF	B.1.1	95	UK1177	other	G	2020	5	16	#9bba2e	#e73479	53.45	-1.25	#ffffff	red
COG029108	2020-05-19	21	UK	UK-ENG	PORT	B.1.1	94	UK161	other	G	2020	5	19	#9bba2e	#35872b	51.0833	-1.1667	#ffffff	red
COG677179	2020-05-22	21	UK	UK-ENG	PORT	B.1	91	UK2906	other	G	2020	5	22	#3d46a8	#35872b	51.0833	-1.1667	#ffffff	red
COG055159	2020-05-11	20	UK	UK-ENG	NORT	B.1.1.1	87	UK5	UK5	G	2020	5	11	#b54946	#e5c42c	54.5287	-1.177	#60e54a	red
COG250395	2020-05-12	20	UK	UK-ENG	NORT	B.1.1.1	97	UK5	UK5	G	2020	5	12	#b54946	#e5c42c	54.5287	-1.177	#60e54a	red
COG811071	2020-05-12	20	UK	UK-ENG	NORT	B.1.1	97	UK5652	other	G	2020	5	12	#9bba2e	#e5c42c	54.5287	-1.177	#ffffff	red
COG556987	2020-05-11	20	UK	UK-ENG	NORT	B.1.1	99	UK5653	other	G	2020	5	11	#9bba2e	#e5c42c	54.6667	-1.65	#ffffff	red
COG939165	2020-04-16	16	UK	UK-ENG	NORT	B.1.1	99	UK5654	other	G	2020	4	16	#9bba2e	#e5c42c	54.5287	-1.177	#ffffff	red
COG974923	2020-05-01	18	UK	UK-ENG	NORT	B.1.5	85	UK461	other	G	2020	5	1	#ea6527	#e5c42c	54.6667	-1.65	#ffffff	red
COG945449	2020-05-12	20	UK	UK-ENG	NORT	B.1.1.1	97	UK5	UK5	G	2020	5	12	#b54946	#e5c42c	54.5287	-1.177	#60e54a	red
COG809801	2020-04-16	16	UK	UK-ENG	NORT	B.1.1	95	UK5655	other	G	2020	4	16	#9bba2e	#e5c42c	54.5287	-1.177	#ffffff	red
COG378984	2020-05-11	20	UK	UK-ENG	NORT	B.1.36	89	UK51	other	G	2020	5	11	#ed4ab6	#e5c42c	54.5287	-1.177	#ffffff	red
COG767297	2020-05-12	20	UK	UK-ENG	NORT	B.1.1	97	UK5656	other	G	2020	5	12	#9bba2e	#e5c42c	54.5287	-1.177	#ffffff	red
COG450386	2020-04-17	16	UK	UK-ENG	NORT	B.1.1	100	UK5657	other	G	2020	4	17	#9bba2e	#e5c42c	54.5287	-1.177	#ffffff	red
COG574177	2020-04-16	16	UK	UK-ENG	NORT	B.1.1	99	UK5658	other	G	2020	4	16	#9bba2e	#e5c42c	54.5287	-1.177	#ffffff	red
COG291524	2020-05-02	18	UK	UK-ENG	NORT	B.1.1	96	UK5659	other	G	2020	5	2	#9bba2e	#e5c42c	54.6667	-1.65	#ffffff	red
COG729462	2020-04-29	18	UK	UK-ENG	NORW	B.1.1	98	UK5660	other	G	2020	4	29	#9bba2e	#3d46a8	52.6667	1	#ffffff	red
COG946967	2020-05-18	21	UK	UK-ENG	NORW	B.1.p11	73	UK200	other	G	2020	5	18	#f6da72	#3d46a8	52.6667	1	#ffffff	red
COG104626	2020-04-29	18	UK	UK-ENG	NORW	B.1.1	94	UK5660	other	G	2020	4	29	#9bba2e	#3d46a8	52.6667	1	#ffffff	red
COG626435	2020-04-28	18	UK	UK-ENG	NORW	B.1	95	UK6	UK6	G	2020	4	28	#3d46a8	#3d46a8	52.6667	1	#d54fdf	red
COG504018	2020-04-27	18	UK	UK-ENG	NORW	B.1.1	98	UK5660	other	G	2020	4	27	#9bba2e	#3d46a8	52.6667	1	#ffffff	red
COG489915	2020-04-29	18	UK	UK-ENG	NORW	B.1.1	96	UK5660	other	G	2020	4	29	#9bba2e	#3d46a8	52.6667	1	#ffffff	red
COG780392	2020-04-26	18	UK	UK-ENG	NORW	B.3	92	UK274	other	D	2020	4	26	#a52869	#3d46a8	52.6667	1	#ffffff	green
COG034280	2020-05-21	21	UK	UK-ENG	NORW	B.1.1	98	UK351	other	G	2020	5	21	#9bba2e	#3d46a8	52.6667	1	#ffffff	red
COG014584	2020-05-18	21	UK	UK-ENG	NORW	B.1	95	UK3035	other	G	2020	5	18	#3d46a8	#3d46a8	52.1667	1	#ffffff	red
COG345163	2020-05-03	19	UK	UK-ENG	NORW	B.1.p11	70	UK200	other	G	2020	5	3	#f6da72	#3d46a8	52.6667	1	#ffffff	red
COG244593	2020-05-03	19	UK	UK-ENG	NORW	B.1.1	96	UK351	other	G	2020	5	3	#9bba2e	#3d46a8	52.6667	1	#ffffff	red
COG368986	2020-04-28	18	UK	UK-ENG	NORW	B.1.p11	78	UK200	other	G	2020	4	28	#f6da72	#3d46a8	52.6667	1	#ffffff	red
COG362043	2020-05-19	21	UK	UK-ENG	NORW	B	100	UK173	other	D	2020	5	19	#e5c42c	#3d46a8	52.6667	1	#ffffff	green
COG788948	2020-04-28	18	UK	UK-ENG	NORW	B.1	94	UK6	UK6	G	2020	4	28	#3d46a8	#3d46a8	52.3333	0.0833	#d54fdf	red
COG839624	2020-04-29	18	UK	UK-ENG	NORW	B.2	92	UK5672	other	D	2020	4	29	#dc80cf	#3d46a8	52.6667	1	#ffffff	green
COG092653	2020-05-16	20	UK	UK-ENG	NORW	B.1.1	95	UK233	other	G	2020	5	16	#9bba2e	#3d46a8	52.6667	1	#ffffff	red
COG222848	2020-04-29	18	UK	UK-ENG	NORW	B.1	98	UK6	UK6	G	2020	4	29	#3d46a8	#3d46a8	52.6667	1	#d54fdf	red
COG262901	2020-04-30	18	UK	UK-ENG	NORW	B.1.p11	76	UK200	other	G	2020	4	30	#f6da72	#3d46a8	52.1667	1	#ffffff	red
COG837410	2020-04-29	18	UK	UK-ENG	NORW	B.1.p11	70	UK200	other	G	2020	4	29	#f6da72	#3d46a8	52.1667	1	#ffffff	red
COG687470	2020-04-28	18	UK	UK-ENG	NORW	B.1.1	95	UK278	other	G	2020	4	28	#9bba2e	#3d46a8	52.6667	1	#ffffff	red
COG709438	2020-05-17	21	UK	UK-ENG	NORW	B.1.5.5	98	UK199	other	G	2020	5	17	#6a852b	#3d46a8	52.6667	1	#ffffff	red
COG550362	2020-04-29	18	UK	UK-ENG	NORW	B.1.1	97	UK5660	other	G	2020	4	29	#9bba2e	#3d46a8	52.6667	1	#ffffff	red
COG166700	2020-05-18	21	UK	UK-ENG	NORW	B.1.p11	73	UK200	other	G	2020	5	18	#f6da72	#3d46a8	52.6667	1	#ffffff	red
COG312569	2020-05-17	21	UK	UK-ENG	NORW	B.1.p11	72	UK200	other	G	2020	5	17	#f6da72	#3d46a8	52.1667	1	#ffffff	red
COG959182	2020-05-19	21	UK	UK-ENG	NORW	B.1	100	UK543	other	G	2020	5	19	#3d46a8	#3d46a8	52.1667	1	#ffffff	red
COG044451	2020-05-21	21	UK	UK-ENG	NORW	B.1.5.5	100	UK199	other	G	2020	5	21	#6a852b	#3d46a8	52.6667	1	#ffffff	red
COG224634	2020-05-18	21	UK	UK-ENG	NORW	B.1.p11	70	UK200	other	G	2020	5	18	#f6da72	#3d46a8	52.6667	1	#ffffff	red
COG143496	2020-04-28	18	UK	UK-ENG	NORW	B.1	98	UK6	UK6	G	2020	4	28	#3d46a8	#3d46a8	52.6667	1	#d54fdf	red
COG123294	2020-05-21	21	UK	UK-ENG	NORW	B.1.5.5	100	UK199	other	G	2020	5	21	#6a852b	#3d46a8	52.1667	1	#ffffff	red
COG837323	2020-05-03	19	UK	UK-ENG	NORW	B.1.1	96	UK204	other	G	2020	5	3	#9bba2e	#3d46a8	52.1667	1	#ffffff	red
COG756653	2020-04-28	18	UK	UK-ENG	NORW	B.2	91	UK5672	other	D	2020	4	28	#dc80cf	#3d46a8	52.6667	1	#ffffff	green
COG576365	2020-04-28	18	UK	UK-ENG	NORW	B.1.5.5	100	UK199	other	G	2020	4	28	#6a852b	#3d46a8	52.1667	1	#ffffff	red
COG867422	2020-05-19	21	UK	UK-ENG	NORW	B.1.1	97	UK5661	other	G	2020	5	19	#9bba2e	#3d46a8	52.6667	1	#ffffff	red
COG854993	2020-04-28	18	UK	UK-ENG	NORW	B.1	97	UK6	UK6	G	2020	4	28	#3d46a8	#3d46a8	52.6667	1	#d54fdf	red
COG389912	2020-04-29	18	UK	UK-ENG	NORW	B.2	92	UK5672	other	D	2020	4	29	#dc80cf	#3d46a8	52.3333	0.0833	#ffffff	green
COG064096	2020-05-03	19	UK	UK-ENG	NORW	B.1.5.5	100	UK199	other	G	2020	5	3	#6a852b	#3d46a8	52.6667	1	#ffffff	red
COG493004	2020-05-21	21	UK	UK-ENG	NORW	B.3	91	UK274	other	D	2020	5	21	#a52869	#3d46a8	52.6667	1	#ffffff	green
COG630511	2020-04-30	18	UK	UK-ENG	NORW	B.1.p11	75	UK200	other	G	2020	4	30	#f6da72	#3d46a8	52.1667	1	#ffffff	red
COG327412	2020-05-16	20	UK	UK-ENG	NORW	B.1.1	96	UK248	other	G	2020	5	16	#9bba2e	#3d46a8	52.6667	1	#ffffff	red
COG982154	2020-04-29	18	UK	UK-ENG	NORW	B.2	92	UK5672	other	D	2020	4	29	#dc80cf	#3d46a8	52.6667	1	#ffffff	green
COG140386	2020-04-29	18	UK	UK-ENG	NORW	B.1.p11	72	UK200	other	G	2020	4	29	#f6da72	#3d46a8	52.1667	1	#ffffff	red
COG344870	2020-05-19	21	UK	UK-ENG	NORW	B.3	91	UK274	other	D	2020	5	19	#a52869	#3d46a8	52.6667	1	#ffffff	green
COG039436	2020-05-03	19	UK	UK-ENG	NORW	B.1.p11	73	UK200	other	G	2020	5	3	#f6da72	#3d46a8	52.6667	1	#ffffff	red
COG024776	2020-04-28	18	UK	UK-ENG	NORW	B.1.1	99	UK607	other	G	2020	4	28	#9bba2e	#3d46a8	52.6667	1	#ffffff	red
COG157439	2020-04-29	18	UK	UK-ENG	NORW	B.1.1	100	UK5660	other	G	2020	4	29	#9bba2e	#3d46a8	52.6667	1	#ffffff	red
COG446239	2020-05-21	21	UK	UK-ENG	NORW	B.1	95	UK36	UK36	G	2020	5	21	#3d46a8	#3d46a8	52.6667	1	#3d46a8	red
COG082297	2020-04-29	18	UK	UK-ENG	NORW	B.1.1	95	UK233	other	G	2020	4	29	#9bba2e	#3d46a8	52.6667	1	#ffffff	red
COG991867	2020-04-28	18	UK	UK-ENG	NORW	B.1.1	98	UK2735	UK2735	G	2020	4	28	#9bba2e	#3d46a8	52.6667	1	#8968c8	red
COG870749	2020-05-18	21	UK	UK-ENG	NORW	B.1	100	UK543	other	G	2020	5	18	#3d46a8	#3d46a8	52.1667	1	#ffffff	red
COG117144	2020-05-04	19	UK	UK-ENG	NORW	B.1	95	UK6	UK6	G	2020	5	4	#3d46a8	#3d46a8	52.6667	1	#d54fdf	red
COG430348	2020-04-29	18	UK	UK-ENG	NORW	B.1.1	97	UK5660	other	G	2020	4	29	#9bba2e	#3d46a8	52.6667	1	#ffffff	red
COG235265	2020-04-26	18	UK	UK-ENG	NORW	B.1	96	UK6	UK6	G	2020	4	26	#3d46a8	#3d46a8	52.6667	1	#d54fdf	red
COG152070	2020-04-28	18	UK	UK-ENG	NORW	B.2	92	UK5672	other	D	2020	4	28	#dc80cf	#3d46a8	52.6667	1	#ffffff	green
COG459052	2020-04-29	18	UK	UK-ENG	NORW	B.1.1	97	UK5660	other	G	2020	4	29	#9bba2e	#3d46a8	52.6667	1	#ffffff	red
COG393754	2020-05-21	21	UK	UK-ENG	NORW	B.1	95	UK793	other	G	2020	5	21	#3d46a8	#3d46a8	52.6667	1	#ffffff	red
COG580469	2020-04-30	18	UK	UK-ENG	NORW	B.1.1	98	UK204	other	G	2020	4	30	#9bba2e	#3d46a8	52.6667	1	#ffffff	red
COG419641	2020-04-29	18	UK	UK-ENG	NORW	B.1.p11	72	UK200	other	G	2020	4	29	#f6da72	#3d46a8	52.6667	1	#ffffff	red
COG366072	2020-04-29	18	UK	UK-ENG	NORW	B.1.1	98	UK5660	other	G	2020	4	29	#9bba2e	#3d46a8	52.6667	1	#ffffff	red
COG643796	2020-05-16	20	UK	UK-ENG	NORW	B.1.5.5	98	UK199	other	G	2020	5	16	#6a852b	#3d46a8	52.6667	1	#ffffff	red
COG091561	2020-04-28	18	UK	UK-ENG	NORW	B.1.1	98	UK2735	UK2735	G	2020	4	28	#9bba2e	#3d46a8	52.6667	1	#8968c8	red
COG423841	2020-05-18	21	UK	UK-ENG	NORW	B.1	100	UK543	other	G	2020	5	18	#3d46a8	#3d46a8	52.6667	1	#ffffff	red
COG994416	2020-04-29	18	UK	UK-ENG	NORW	B.1.1	97	UK5660	other	G	2020	4	29	#9bba2e	#3d46a8	52.6667	1	#ffffff	red
COG407147	2020-05-17	21	UK	UK-ENG	NORW	B.1.5.5	100	UK199	other	G	2020	5	17	#6a852b	#3d46a8	52.6667	1	#ffffff	red
COG563742	2020-05-21	21	UK	UK-ENG	NORW	B.1.1	98	UK214	other	G	2020	5	21	#9bba2e	#3d46a8	52.6667	1	#ffffff	red
COG767309	2020-04-29	18	UK	UK-ENG	NORW	B.2	91	UK5663	other	D	2020	4	29	#dc80cf	#3d46a8	52.6667	1	#ffffff	green
COG121418	2020-04-28	18	UK	UK-ENG	NORW	B.1.1	95	UK278	other	G	2020	4	28	#9bba2e	#3d46a8	52.6667	1	#ffffff	red
COG306100	2020-05-20	21	UK	UK-ENG	NORW	B.1.1.3	98	UK26	other	G	2020	5	20	#b63154	#3d46a8	52.6667	1	#ffffff	red
COG383572	2020-05-05	19	UK	UK-ENG	NORW	B.1.1	96	UK204	other	G	2020	5	5	#9bba2e	#3d46a8	52.6667	1	#ffffff	red
COG097766	2020-05-16	20	UK	UK-ENG	NORW	B.1.1	96	UK147	other	G	2020	5	16	#9bba2e	#3d46a8	51.8333	0.5833	#ffffff	red
COG381268	2020-04-29	18	UK	UK-ENG	NORW	B.2	91	UK5663	other	D	2020	4	29	#dc80cf	#3d46a8	52.6667	1	#ffffff	green
COG479286	2020-04-29	18	UK	UK-ENG	NORW	B.1.1	98	UK5660	other	G	2020	4	29	#9bba2e	#3d46a8	52.6667	1	#ffffff	red
COG226820	2020-05-20	21	UK	UK-ENG	NORW	B.1.5.5	100	UK199	other	G	2020	5	20	#6a852b	#3d46a8	52.1667	1	#ffffff	red
COG279580	2020-05-20	21	UK	UK-ENG	NORW	B.1.1	98	UK125	other	G	2020	5	20	#9bba2e	#3d46a8	52.1667	1	#ffffff	red
COG013297	2020-04-29	18	UK	UK-ENG	NORW	B.1	100	UK155	other	G	2020	4	29	#3d46a8	#3d46a8	52.6667	1	#ffffff	red
COG800773	2020-05-03	19	UK	UK-ENG	NORW	B.1.1	97	UK91	other	G	2020	5	3	#9bba2e	#3d46a8	52.6667	1	#ffffff	red
COG187697	2020-05-21	21	UK	UK-ENG	NORW	B.1.1	96	UK233	other	G	2020	5	21	#9bba2e	#3d46a8	52.3333	0.0833	#ffffff	red
COG001112	2020-05-18	21	UK	UK-ENG	NORW	B.1.p11	70	UK200	other	G	2020	5	18	#f6da72	#3d46a8	52.6667	1	#ffffff	red
COG831843	2020-04-28	18	UK	UK-ENG	NORW	B.1.1	98	UK2735	UK2735	G	2020	4	28	#9bba2e	#3d46a8	52.6667	1	#8968c8	red
COG405083	2020-04-28	18	UK	UK-ENG	NORW	B.1	95	UK6	UK6	G	2020	4	28	#3d46a8	#3d46a8	52.3333	0.0833	#d54fdf	red
COG967049	2020-05-23	21	UK	UK-ENG	BIRM	B.1.1	95	UK4442	other	G	2020	5	23	#9bba2e	#a2e842	52.8333	-2	#ffffff	red
COG915756	2020-05-24	22	UK	UK-ENG	BIRM	B.1.1	98	UK4442	other	G	2020	5	24	#9bba2e	#a2e842	52.8333	-2	#ffffff	red
COG508671	2020-05-20	21	UK	UK-ENG	BIRM	B.1.1	98	UK4442	other	G	2020	5	20	#9bba2e	#a2e842	52.8333	-2	#ffffff	red
COG690779	2020-05-22	21	UK	UK-ENG	BIRM	B.1.1.1	99	UK5	UK5	G	2020	5	22	#b54946	#a2e842	52.8333	-2	#60e54a	red
COG306014	2020-05-22	21	UK	UK-ENG	BIRM	B.1.1	97	UK4442	other	G	2020	5	22	#9bba2e	#a2e842	52.8333	-2	#ffffff	red
COG151347	2020-05-24	22	UK	UK-ENG	BIRM	B.1.1.1	99	UK5	UK5	G	2020	5	24	#b54946	#a2e842	52.8333	-2	#60e54a	red
COG345878	2020-05-23	21	UK	UK-ENG	BIRM	B.1.1.1	99	UK5	UK5	G	2020	5	23	#b54946	#a2e842	52.4833	-1.9	#60e54a	red
COG584034	2020-05-24	22	UK	UK-ENG	BIRM	B.1.1	96	UK4442	other	G	2020	5	24	#9bba2e	#a2e842	52.8333	-2	#ffffff	red
COG160248	2020-05-22	21	UK	UK-ENG	BIRM	B.1.1	98	UK4442	other	G	2020	5	22	#9bba2e	#a2e842	52.8333	-2	#ffffff	red
COG298384	2020-05-21	21	UK	UK-ENG	BIRM	B.1.1	98	UK4442	other	G	2020	5	21	#9bba2e	#a2e842	52.8333	-2	#ffffff	red
COG102586	2020-05-22	21	UK	UK-ENG	BIRM	B.1.1	99	UK4442	other	G	2020	5	22	#9bba2e	#a2e842	52.8333	-2	#ffffff	red
COG296249	2020-05-20	21	UK	UK-ENG	BIRM	B.1.1.1	98	UK5	UK5	G	2020	5	20	#b54946	#a2e842	52.8333	-2	#60e54a	red
COG320900	2020-05-24	22	UK	UK-ENG	BIRM	B.1.1	98	UK4442	other	G	2020	5	24	#9bba2e	#a2e842	52.8333	-2	#ffffff	red
COG684026	2020-05-20	21	UK	UK-ENG	BIRM	B.1.1.1	98	UK5	UK5	G	2020	5	20	#b54946	#a2e842	52.8333	-2	#60e54a	red
COG705691	2020-05-22	21	UK	UK-ENG	BIRM	B.1.1	96	UK4442	other	G	2020	5	22	#9bba2e	#a2e842	52.8333	-2	#ffffff	red
COG421982	2020-05-23	21	UK	UK-ENG	BIRM	B.1.1	98	UK4442	other	G	2020	5	23	#9bba2e	#a2e842	52.8333	-2	#ffffff	red
COG400370	2020-04-23	17	UK	UK-SCT	GLAS	B.1.p73	100	UK5098	UK5098	G	2020	4	23	#5782e1	#5bcd5a	55.9333	-4.2	#e2304a	red
COG475193	2020-04-23	17	UK	UK-SCT	GLAS	B.1.p73	96	UK5098	UK5098	G	2020	4	23	#5782e1	#5bcd5a	55.8333	-4.5	#e2304a	red
COG737835	2020-04-21	17	UK	UK-SCT	GLAS	B.1.1	95	UK82	other	G	2020	4	21	#9bba2e	#5bcd5a	55.859	-4.2495	#ffffff	red
COG943881	2020-04-22	17	UK	UK-SCT	GLAS	A.2	100	UK39	other	D	2020	4	22	#5bcd5a	#5bcd5a	55.8667	-3.9167	#ffffff	green
COG483748	2020-04-22	17	UK	UK-SCT	GLAS	B.1.p73	96	UK5098	UK5098	G	2020	4	22	#5782e1	#5bcd5a	55.859	-4.2495	#e2304a	red
COG409683	2020-04-22	17	UK	UK-SCT	GLAS	B.1	100	UK187	other	G	2020	4	22	#3d46a8	#5bcd5a	55.9667	-4.5333	#ffffff	red
COG838111	2020-04-21	17	UK	UK-SCT	GLAS	B.1.p73	96	UK5098	UK5098	G	2020	4	21	#5782e1	#5bcd5a	55.75	-4.3333	#e2304a	red
COG557924	2020-04-22	17	UK	UK-SCT	GLAS	B.1.p73	96	UK5098	UK5098	G	2020	4	22	#5782e1	#5bcd5a	55.9333	-4.2	#e2304a	red
COG736751	2020-04-21	17	UK	UK-SCT	GLAS	B.1.1	99	UK82	other	G	2020	4	21	#9bba2e	#5bcd5a	55.859	-4.2495	#ffffff	red
COG005552	2020-04-22	17	UK	UK-SCT	GLAS	B.1.p11	71	UK73	other	G	2020	4	22	#f6da72	#5bcd5a	55.9667	-4.5333	#ffffff	red
COG028894	2020-04-22	17	UK	UK-SCT	GLAS	B.1	95	UK36	UK36	G	2020	4	22	#3d46a8	#5bcd5a	55.9667	-4.5333	#3d46a8	red
COG242626	2020-04-22	17	UK	UK-SCT	GLAS	B.1.p11	71	UK73	other	G	2020	4	22	#f6da72	#5bcd5a	55.8333	-4.5	#ffffff	red
COG448209	2020-04-22	17	UK	UK-SCT	GLAS	B.1.p73	79	UK5098	UK5098	G	2020	4	22	#5782e1	#5bcd5a	55.859	-4.2495	#e2304a	red
COG163440	2020-04-22	17	UK	UK-SCT	GLAS	B.1.1	95	UK4735	other	G	2020	4	22	#9bba2e	#5bcd5a	55.859	-4.2495	#ffffff	red
COG116975	2020-04-22	17	UK	UK-SCT	GLAS	B.1	95	UK88	other	G	2020	4	22	#3d46a8	#5bcd5a	55.859	-4.2495	#ffffff	red
COG492747	2020-04-22	17	UK	UK-SCT	GLAS	A.2	100	UK39	other	D	2020	4	22	#5bcd5a	#5bcd5a	55.8333	-4.5	#ffffff	green
COG125005	2020-05-27	22	UK	UK-ENG	CAMB	B.1.1.7	100	UK18	other	G	2020	5	27	#79fe63	#8240dd	52.1667	1	#ffffff	red
COG581201	2020-05-30	22	UK	UK-ENG	CAMB	B.1.1	97	UK113	other	G	2020	5	30	#9bba2e	#8240dd	52.3333	0.0833	#ffffff	red
COG396233	2020-05-28	22	UK	UK-ENG	CAMB	B.1.1.1	100	UK5	UK5	G	2020	5	28	#b54946	#8240dd	52.1667	1	#60e54a	red
COG826500	2020-05-28	22	UK	UK-ENG	CAMB	B.1.1.1	100	UK5	UK5	G	2020	5	28	#b54946	#8240dd	52.1667	1	#60e54a	red
COG881544	2020-05-26	22	UK	UK-ENG	CAMB	B.1.p11	76	UK297	other	G	2020	5	26	#f6da72	#8240dd	52.1667	1	#ffffff	red
COG502930	2020-05-29	22	UK	UK-ENG	CAMB	B.1.1	94	UK113	other	G	2020	5	29	#9bba2e	#8240dd	52.3333	0.0833	#ffffff	red
COG387424	2020-05-30	22	UK	UK-ENG	CAMB	B.1.1.1	100	UK5	UK5	G	2020	5	30	#b54946	#8240dd	51.75	-0.75	#60e54a	red
COG339807	2020-05-30	22	UK	UK-ENG	CAMB	B.1.1	98	UK113	other	G	2020	5	30	#9bba2e	#8240dd	51.8333	-0.25	#ffffff	red
COG534919	2020-05-26	22	UK	UK-ENG	CAMB	B.1.36	89	UK51	other	G	2020	5	26	#ed4ab6	#8240dd	51.8333	0.5833	#ffffff	red
COG533014	2020-05-27	22	UK	UK-ENG	CAMB	B.1.1	97	UK480	other	G	2020	5	27	#9bba2e	#8240dd	51.8333	0.5833	#ffffff	red
COG062296	2020-05-28	22	UK	UK-ENG	CAMB	B.2	74	UK5486	other	D	2020	5	28	#dc80cf	#8240dd	51.8333	0.5833	#ffffff	green
COG376293	2020-05-22	21	UK	UK-ENG	NOTT	B.1.1	97	UK56	other	G	2020	5	22	#9bba2e	#9bba2e	52.955	-1.14917	#ffffff	red
COG850301	2020-05-22	21	UK	UK-ENG	NOTT	B.1.1.9	95	UK89	other	G	2020	5	22	#74e673	#9bba2e	52.955	-1.14917	#ffffff	red
COG770794	2020-05-22	21	UK	UK-ENG	NOTT	B.1.1.1	100	UK5	UK5	G	2020	5	22	#b54946	#9bba2e	52.955	-1.14917	#60e54a	red
COG650292	2020-05-16	20	UK	UK-ENG	BIRM	B.1.1	96	UK632	UK632	G	2020	5	16	#9bba2e	#a2e842	52.8066	-2.1171	#6990eb	red
COG908922	2020-05-24	22	UK	UK-ENG	BIRM	B.1.1	96	UK394	other	G	2020	5	24	#9bba2e	#a2e842	52.8333	-2	#ffffff	red
COG090970	2020-05-21	21	UK	UK-ENG	BIRM	B.1.1	99	UK4442	other	G	2020	5	21	#9bba2e	#a2e842	52.8333	-2	#ffffff	red
COG568105	2020-05-14	20	UK	UK-ENG	BIRM	B.1.1.1	99	UK5	UK5	G	2020	5	14	#b54946	#a2e842	52.4833	-1.9	#60e54a	red
COG044980	2020-05-14	20	UK	UK-ENG	BIRM	B.1.1.1	99	UK5	UK5	G	2020	5	14	#b54946	#a2e842	52.1961	-2.2089	#60e54a	red
COG699446	2020-05-11	20	UK	UK-ENG	BIRM	B.1.1.1	98	UK5	UK5	G	2020	5	11	#b54946	#a2e842	52.4833	-1.9	#60e54a	red
COG024918	2020-05-11	20	UK	UK-ENG	BIRM	B.1.1.1	98	UK5	UK5	G	2020	5	11	#b54946	#a2e842	52.1961	-2.2089	#60e54a	red
COG352478	2020-05-11	20	UK	UK-ENG	BIRM	B.1.1	92	UK4442	other	G	2020	5	11	#9bba2e	#a2e842	52.8066	-2.1171	#ffffff	red
COG417822	2020-05-10	20	UK	UK-ENG	BIRM	B.1.1.1	98	UK5	UK5	G	2020	5	10	#b54946	#a2e842	52.1961	-2.2089	#60e54a	red
COG074395	2020-05-10	20	UK	UK-ENG	BIRM	B.1.1	99	UK4442	other	G	2020	5	10	#9bba2e	#a2e842	52.8066	-2.1171	#ffffff	red
COG996926	2020-05-11	20	UK	UK-ENG	BIRM	B.1.1.1	98	UK5	UK5	G	2020	5	11	#b54946	#a2e842	52.1961	-2.2089	#60e54a	red
COG279660	2020-05-13	20	UK	UK-ENG	BIRM	B.1.1	96	UK534	other	G	2020	5	13	#9bba2e	#a2e842	52.8066	-2.1171	#ffffff	red
COG613859	2020-05-10	20	UK	UK-ENG	BIRM	B.1	98	UK36	UK36	G	2020	5	10	#3d46a8	#a2e842	52.4833	-1.9	#3d46a8	red
COG689429	2020-05-16	20	UK	UK-ENG	BIRM	B.1.1.1	99	UK5	UK5	G	2020	5	16	#b54946	#a2e842	52.1961	-2.2089	#60e54a	red
COG210836	2020-05-12	20	UK	UK-ENG	BIRM	B.1.1.1	100	UK5	UK5	G	2020	5	12	#b54946	#a2e842	52.8066	-2.1171	#60e54a	red
COG884887	2020-04-18	16	UK	UK-ENG	SHEF	B.1.1.1	99	UK5	UK5	G	2020	4	18	#b54946	#e73479	53.45	-1.25	#60e54a	red
COG883553	2020-04-18	16	UK	UK-ENG	SHEF	B.1.1.1	100	UK5	UK5	G	2020	4	18	#b54946	#e73479	53.45	-1.25	#60e54a	red
COG918620	2020-04-18	16	UK	UK-ENG	SHEF	B.1.1	98	UK194	other	G	2020	4	18	#9bba2e	#e73479	53.45	-1.25	#ffffff	red
COG588284	2020-04-18	16	UK	UK-ENG	SHEF	B.1.1.1	100	UK5	UK5	G	2020	4	18	#b54946	#e73479	53.45	-1.25	#60e54a	red
COG314118	2020-04-19	17	UK	UK-ENG	SHEF	B.1.1	96	UK235	other	G	2020	4	19	#9bba2e	#e73479	53.45	-1.25	#ffffff	red
COG584175	2020-04-18	16	UK	UK-ENG	SHEF	B.1.1.1	100	UK5	UK5	G	2020	4	18	#b54946	#e73479	53.45	-1.25	#60e54a	red
COG081816	2020-04-18	16	UK	UK-ENG	SHEF	B.1.1	95	UK219	other	G	2020	4	18	#9bba2e	#e73479	53.45	-1.25	#ffffff	red
COG367981	2020-04-19	17	UK	UK-ENG	SHEF	B.3	97	UK1764	other	D	2020	4	19	#a52869	#e73479	53.45	-1.25	#ffffff	green
COG727386	2020-04-18	16	UK	UK-ENG	SHEF	B.2.1	98	UK95	other	D	2020	4	18	#d73b27	#e73479	53.45	-1.25	#ffffff	green
COG194174	2020-04-18	16	UK	UK-ENG	SHEF	B.1.1.1	99	UK5	UK5	G	2020	4	18	#b54946	#e73479	53.45	-1.25	#60e54a	red
COG638792	2020-04-19	17	UK	UK-ENG	SHEF	B.1.1	96	UK219	other	G	2020	4	19	#9bba2e	#e73479	53.45	-1.25	#ffffff	red
COG442940	2020-04-19	17	UK	UK-ENG	SHEF	B.1	100	UK5505	other	G	2020	4	19	#3d46a8	#e73479	53.45	-1.25	#ffffff	red
COG621487	2020-04-19	17	UK	UK-ENG	SHEF	B.1	100	UK5505	other	G	2020	4	19	#3d46a8	#e73479	53.45	-1.25	#ffffff	red
COG269709	2020-04-18	16	UK	UK-ENG	SHEF	B.1.1.1	100	UK5	UK5	G	2020	4	18	#b54946	#e73479	53.45	-1.25	#60e54a	red
COG914308	2020-04-19	17	UK	UK-ENG	SHEF	B.1.1.1	90	UK5	UK5	G	2020	4	19	#b54946	#e73479	53.45	-1.25	#60e54a	red
COG933561	2020-04-19	17	UK	UK-ENG	SHEF	B.1.1	95	UK722	other	G	2020	4	19	#9bba2e	#e73479	53.45	-1.25	#ffffff	red
COG731022	2020-04-18	16	UK	UK-ENG	SHEF	B.10	96	UK72	other	D	2020	4	18	#5d781e	#e73479	53.45	-1.25	#ffffff	green
COG592035	2020-04-18	16	UK	UK-ENG	SHEF	B.1.1.1	100	UK5	UK5	G	2020	4	18	#b54946	#e73479	53.45	-1.25	#60e54a	red
COG965101	2020-04-19	17	UK	UK-ENG	SHEF	B.1.p11	96	UK2464	UK2464	G	2020	4	19	#f6da72	#e73479	53.45	-1.25	#a48724	red
COG403865	2020-04-19	17	UK	UK-ENG	SHEF	B.1.1.1	100	UK5	UK5	G	2020	4	19	#b54946	#e73479	53.45	-1.25	#60e54a	red
COG518426	2020-04-18	16	UK	UK-ENG	SHEF	B.1.1.1	100	UK5	UK5	G	2020	4	18	#b54946	#e73479	53.45	-1.25	#60e54a	red
COG113312	2020-04-18	16	UK	UK-ENG	SHEF	B.1.1.1	98	UK5	UK5	G	2020	4	18	#b54946	#e73479	53.45	-1.25	#60e54a	red
COG457014	2020-04-18	16	UK	UK-ENG	SHEF	B.1.1.1	100	UK5	UK5	G	2020	4	18	#b54946	#e73479	53.45	-1.25	#60e54a	red
COG435811	2020-05-26	22	UK	UK-ENG	CAMB	B.1.1	97	UK480	other	G	2020	5	26	#9bba2e	#8240dd	51.8333	0.5833	#ffffff	red
COG693253	2020-05-23	21	UK	UK-ENG	CAMB	B.1.1	96	UK353	other	G	2020	5	23	#9bba2e	#8240dd	51.8333	0.5833	#ffffff	red
COG734619	2020-05-27	22	UK	UK-ENG	CAMB	B.1.1.1	98	UK5	UK5	G	2020	5	27	#b54946	#8240dd	51.8333	-0.25	#60e54a	red
COG916977	2020-05-27	22	UK	UK-ENG	CAMB	B.1.1	95	UK103	other	G	2020	5	27	#9bba2e	#8240dd	51.8333	0.5833	#ffffff	red
COG236806	2020-05-27	22	UK	UK-ENG	CAMB	B.1.1	97	UK128	other	G	2020	5	27	#9bba2e	#8240dd	51.8333	-0.25	#ffffff	red
COG965695	2020-05-27	22	UK	UK-ENG	CAMB	B	95	UK1439	other	D	2020	5	27	#e5c42c	#8240dd	51.8333	0.5833	#ffffff	green
COG633393	2020-05-27	22	UK	UK-ENG	CAMB	B.1.1	99	UK113	other	G	2020	5	27	#9bba2e	#8240dd	52.3333	0.0833	#ffffff	red
COG807943	2020-05-27	22	UK	UK-ENG	CAMB	B.1.1.1	100	UK5	UK5	G	2020	5	27	#b54946	#8240dd	52.1667	1	#60e54a	red
COG092570	2020-05-26	22	UK	UK-ENG	CAMB	B.1.36	90	UK51	other	G	2020	5	26	#ed4ab6	#8240dd	51.8333	0.5833	#ffffff	red
COG375852	2020-05-20	21	UK	UK-ENG	SANG	B.1.1.1	99	UK5	UK5	G	2020	5	20	#b54946	#5aeab3	51.0833	-3	#60e54a	red
COG636146	2020-05-21	21	UK	UK-ENG	SANG	B.1.1.1	99	UK5	UK5	G	2020	5	21	#b54946	#5aeab3	51.0833	-3	#60e54a	red
COG766745	2020-05-20	21	UK	UK-ENG	SANG	B.1.1.1	99	UK5	UK5	G	2020	5	20	#b54946	#5aeab3	51.0833	-3	#60e54a	red
COG917135	2020-05-23	21	UK	UK-ENG	SANG	B.1.1.1	98	UK5	UK5	G	2020	5	23	#b54946	#5aeab3	51.0833	-3	#60e54a	red
COG911031	2020-05-22	21	UK	UK-ENG	SANG	B.1	100	UK5523	other	G	2020	5	22	#3d46a8	#5aeab3	51.0833	-3	#ffffff	red
COG280562	2020-05-18	21	UK	UK-ENG	SANG	B.1.1.1	98	UK5	UK5	G	2020	5	18	#b54946	#5aeab3	51.0833	-3	#60e54a	red
COG094050	2020-05-24	22	UK	UK-ENG	SANG	B.1.1.1	99	UK5	UK5	G	2020	5	24	#b54946	#5aeab3	51.0833	-3	#60e54a	red
COG882865	2020-05-21	21	UK	UK-ENG	SANG	B.1.1.1	99	UK5	UK5	G	2020	5	21	#b54946	#5aeab3	51.0833	-3	#60e54a	red
COG028584	2020-05-20	21	UK	UK-ENG	SANG	B.1	100	UK5523	other	G	2020	5	20	#3d46a8	#5aeab3	51.0833	-3	#ffffff	red
COG825608	2020-05-23	21	UK	UK-ENG	SANG	B.1.1.1	98	UK5	UK5	G	2020	5	23	#b54946	#5aeab3	51.8333	-2.1667	#60e54a	red
COG244889	2020-05-25	22	UK	UK-ENG	SANG	B.1.1.1	98	UK5	UK5	G	2020	5	25	#b54946	#5aeab3	51.0833	-3	#60e54a	red
COG771934	2020-05-23	21	UK	UK-ENG	SANG	B.1.1.1	98	UK5	UK5	G	2020	5	23	#b54946	#5aeab3	51.0833	-3	#60e54a	red
COG124085	2020-05-22	21	UK	UK-ENG	SANG	B.1	100	UK5523	other	G	2020	5	22	#3d46a8	#5aeab3	51.0833	-3	#ffffff	red
COG711789	2020-05-20	21	UK	UK-ENG	SANG	B.1.1.1	98	UK5	UK5	G	2020	5	20	#b54946	#5aeab3	51.0833	-3	#60e54a	red
COG501038	2020-05-21	21	UK	UK-ENG	SANG	B.1.1.1	98	UK5	UK5	G	2020	5	21	#b54946	#5aeab3	51.0833	-3	#60e54a	red
COG092487	2020-05-20	21	UK	UK-ENG	SANG	B.1.1.1	98	UK5	UK5	G	2020	5	20	#b54946	#5aeab3	51.0833	-3	#60e54a	red
COG576856	2020-05-20	21	UK	UK-ENG	SANG	B.1.1.1	99	UK5	UK5	G	2020	5	20	#b54946	#5aeab3	51.0833	-3	#60e54a	red
COG797987	2020-05-23	21	UK	UK-ENG	SANG	B.1	100	UK5523	other	G	2020	5	23	#3d46a8	#5aeab3	51.0833	-3	#ffffff	red
COG423622	2020-05-20	21	UK	UK-ENG	SANG	B.1	100	UK5523	other	G	2020	5	20	#3d46a8	#5aeab3	51.0833	-3	#ffffff	red
COG273377	2020-04-18	16	UK	UK-ENG	SHEF	B.1.1.1	100	UK5	UK5	G	2020	4	18	#b54946	#e73479	53.45	-1.25	#60e54a	red
COG982061	2020-04-18	16	UK	UK-ENG	SHEF	B.1.1.1	95	UK5	UK5	G	2020	4	18	#b54946	#e73479	53.45	-1.25	#60e54a	red
COG021664	2020-04-18	16	UK	UK-ENG	SHEF	B.1.1	100	UK177	other	G	2020	4	18	#9bba2e	#e73479	53.45	-1.25	#ffffff	red
COG606626	2020-04-18	16	UK	UK-ENG	SHEF	B.1.1.1	100	UK5	UK5	G	2020	4	18	#b54946	#e73479	53.45	-1.25	#60e54a	red
COG424185	2020-04-18	16	UK	UK-ENG	SHEF	B.1.1	95	UK5334	other	G	2020	4	18	#9bba2e	#e73479	53.45	-1.25	#ffffff	red
COG807377	2020-04-17	16	UK	UK-ENG	SHEF	B.1.1	96	UK5467	other	G	2020	4	17	#9bba2e	#e73479	53.45	-1.25	#ffffff	red
COG639627	2020-04-18	16	UK	UK-ENG	SHEF	B.1.1.1	100	UK5	UK5	G	2020	4	18	#b54946	#e73479	53.45	-1.25	#60e54a	red
COG238371	2020-04-17	16	UK	UK-ENG	SHEF	B.1	100	UK5505	other	G	2020	4	17	#3d46a8	#e73479	53.45	-1.25	#ffffff	red
COG849096	2020-04-18	16	UK	UK-ENG	SHEF	B.1.1.1	100	UK5	UK5	G	2020	4	18	#b54946	#e73479	53.45	-1.25	#60e54a	red
COG628547	2020-04-17	16	UK	UK-ENG	SHEF	B.1.1	96	UK24	other	G	2020	4	17	#9bba2e	#e73479	53.45	-1.25	#ffffff	red
COG668848	2020-04-18	16	UK	UK-ENG	SHEF	B.1.1.1	100	UK5	UK5	G	2020	4	18	#b54946	#e73479	53.45	-1.25	#60e54a	red
COG294764	2020-04-18	16	UK	UK-ENG	SHEF	B.1.1	94	UK194	other	G	2020	4	18	#9bba2e	#e73479	53.45	-1.25	#ffffff	red
COG561654	2020-04-18	16	UK	UK-ENG	SHEF	B.1.1.1	100	UK5	UK5	G	2020	4	18	#b54946	#e73479	53.45	-1.25	#60e54a	red
COG870712	2020-04-18	16	UK	UK-ENG	SHEF	B.2	88	UK5903	other	D	2020	4	18	#dc80cf	#e73479	53.45	-1.25	#ffffff	green
COG346317	2020-04-18	16	UK	UK-ENG	SHEF	B.1.1.1	100	UK5	UK5	G	2020	4	18	#b54946	#e73479	53.45	-1.25	#60e54a	red
COG702322	2020-04-18	16	UK	UK-ENG	SHEF	B.1	100	UK527	other	G	2020	4	18	#3d46a8	#e73479	53.45	-1.25	#ffffff	red
COG206092	2020-04-17	16	UK	UK-ENG	SHEF	B.1.1.1	100	UK5	UK5	G	2020	4	17	#b54946	#e73479	53.45	-1.25	#60e54a	red
COG413780	2020-04-18	16	UK	UK-ENG	SHEF	B.1.1	98	UK577	other	G	2020	4	18	#9bba2e	#e73479	53.45	-1.25	#ffffff	red
COG350036	2020-04-17	16	UK	UK-ENG	SHEF	B.1.1	100	UK5663	other	G	2020	4	17	#9bba2e	#e73479	53.45	-1.25	#ffffff	red
COG114646	2020-05-12	20	UK	UK-WLS	PHWC	B.1.44	100	UK19	UK19	G	2020	5	12	#4b76d5	#e03da9	51.48	-3.18	#e5c42c	red
COG755554	2020-05-11	20	UK	UK-WLS	PHWC	B.1	97	UK86	other	G	2020	5	11	#3d46a8	#e03da9	53.0463	-2.9932	#ffffff	red
COG653516	2020-05-14	20	UK	UK-WLS	PHWC	B.1	100	UK364	other	G	2020	5	14	#3d46a8	#e03da9	52.3333	-3.4167	#ffffff	red
COG342683	2020-05-15	20	UK	UK-WLS	PHWC	B.1	95	UK3021	UK3021	G	2020	5	15	#3d46a8	#e03da9	51.659	-3.4488	#5d781e	red
COG786305	2020-05-13	20	UK	UK-WLS	PHWC	B.2.2	88	UK5557	other	D	2020	5	13	#6a69b4	#e03da9	51.51	-3.58	#ffffff	green
COG508186	2020-05-10	20	UK	UK-WLS	PHWC	B.1	95	UK3021	UK3021	G	2020	5	10	#3d46a8	#e03da9	51.659	-3.4488	#5d781e	red
COG666010	2020-05-15	20	UK	UK-WLS	PHWC	B.1	99	UK3021	UK3021	G	2020	5	15	#3d46a8	#e03da9	51.659	-3.4488	#5d781e	red
COG722214	2020-05-11	20	UK	UK-WLS	PHWC	B.1.1.2	100	UK158	UK158	G	2020	5	11	#f68270	#e03da9	51.48	-3.18	#663e98	red
COG844912	2020-05-12	20	UK	UK-WLS	PHWC	B.1.1.2	97	UK158	UK158	G	2020	5	12	#f68270	#e03da9	51.48	-3.18	#663e98	red
COG117747	2020-05-11	20	UK	UK-WLS	PHWC	B.1.p11	75	UK495	other	G	2020	5	11	#f6da72	#e03da9	53.0463	-2.9932	#ffffff	red
COG423037	2020-05-14	20	UK	UK-WLS	PHWC	B.1.5	96	UK355	other	G	2020	5	14	#ea6527	#e03da9	51.4	-3.28	#ffffff	red
COG065808	2020-05-15	20	UK	UK-WLS	PHWC	B.1.1	97	UK248	other	G	2020	5	15	#9bba2e	#e03da9	53.26	-4.31	#ffffff	red
COG482215	2020-05-11	20	UK	UK-WLS	PHWC	B.1	98	UK86	other	G	2020	5	11	#3d46a8	#e03da9	53.17	-3.14	#ffffff	red
COG930415	2020-05-14	20	UK	UK-WLS	PHWC	B.3	100	UK61	UK61	D	2020	5	14	#a52869	#e03da9	51.5833	-3	#e03da9	green
COG548489	2020-05-11	20	UK	UK-WLS	PHWC	B.1.1.1	99	UK5	UK5	G	2020	5	11	#b54946	#e03da9	53.0463	-2.9932	#60e54a	red
COG964807	2020-05-12	20	UK	UK-WLS	PHWC	B.1.1	96	UK632	UK632	G	2020	5	12	#9bba2e	#e03da9	53.32	-3.49	#6990eb	red
COG808848	2020-05-12	20	UK	UK-WLS	PHWC	B.1	100	UK19	UK19	G	2020	5	12	#3d46a8	#e03da9	51.86	-4.31	#e5c42c	red
COG001579	2020-05-11	20	UK	UK-WLS	PHWC	B.1.1	99	UK632	UK632	G	2020	5	11	#9bba2e	#e03da9	53.28	-3.83	#6990eb	red
COG943201	2020-05-12	20	UK	UK-WLS	PHWC	B.1.1.2	100	UK158	UK158	G	2020	5	12	#f68270	#e03da9	51.48	-3.18	#663e98	red
COG581781	2020-05-12	20	UK	UK-WLS	PHWC	B.1.1.1	99	UK5	UK5	G	2020	5	12	#b54946	#e03da9	51.59	-2.75	#60e54a	red
COG765067	2020-05-11	20	UK	UK-WLS	PHWC	B.1.1	99	UK3936	other	G	2020	5	11	#9bba2e	#e03da9	51.51	-3.58	#ffffff	red
COG743579	2020-05-16	20	UK	UK-WLS	PHWC	B.1.1	98	UK635	other	G	2020	5	16	#9bba2e	#e03da9	52.935	-4.0948	#ffffff	red
COG008507	2020-05-04	19	UK	UK-WLS	PHWC	B.1.1	97	UK635	other	G	2020	5	4	#9bba2e	#e03da9	52.935	-4.0948	#ffffff	red
COG465887	2020-05-11	20	UK	UK-WLS	PHWC	B.1.1.p16	100	UK633	other	G	2020	5	11	#d4ff9d	#e03da9	53.32	-3.49	#ffffff	red
COG250904	2020-05-11	20	UK	UK-WLS	PHWC	B.1	95	UK86	other	G	2020	5	11	#3d46a8	#e03da9	53.32	-3.49	#ffffff	red
COG947044	2020-05-09	19	UK	UK-WLS	PHWC	B.1.1	98	UK5322	other	G	2020	5	9	#9bba2e	#e03da9	53.28	-3.83	#ffffff	red
COG224984	2020-05-17	21	UK	UK-WLS	PHWC	B.1.1	99	UK537	other	G	2020	5	17	#9bba2e	#e03da9	51.48	-3.18	#ffffff	red
COG172445	2020-05-11	20	UK	UK-WLS	PHWC	B.1.1	96	UK635	other	G	2020	5	11	#9bba2e	#e03da9	52.935	-4.0948	#ffffff	red
COG199798	2020-05-15	20	UK	UK-WLS	PHWC	B.1.1.p11	72	UK3045	other	G	2020	5	15	#565fc1	#e03da9	51.66	-3.81	#ffffff	red
COG909904	2020-05-11	20	UK	UK-WLS	PHWC	B.1.p11	98	UK2464	UK2464	G	2020	5	11	#f6da72	#e03da9	51.6167	-3.95	#a48724	red
COG746388	2020-05-15	20	UK	UK-WLS	PHWC	B.1.1	96	UK632	UK632	G	2020	5	15	#9bba2e	#e03da9	53.0463	-2.9932	#6990eb	red
COG336970	2020-05-12	20	UK	UK-WLS	PHWC	B.1.p11	77	UK495	other	G	2020	5	12	#f6da72	#e03da9	53.17	-3.14	#ffffff	red
COG838152	2020-05-13	20	UK	UK-WLS	PHWC	B.1	96	UK3021	UK3021	G	2020	5	13	#3d46a8	#e03da9	51.659	-3.4488	#5d781e	red
COG764771	2020-05-16	20	UK	UK-WLS	PHWC	B.1	95	UK3021	UK3021	G	2020	5	16	#3d46a8	#e03da9	51.48	-3.18	#5d781e	red
COG975408	2020-05-12	20	UK	UK-WLS	PHWC	B.3	100	UK61	UK61	D	2020	5	12	#a52869	#e03da9	51.59	-2.75	#e03da9	green
COG928187	2020-05-13	20	UK	UK-WLS	PHWC	B.1.1	97	UK193	other	G	2020	5	13	#9bba2e	#e03da9	52.3496	-3.63785	#ffffff	red
COG820415	2020-05-15	20	UK	UK-WLS	PHWC	B.1	95	UK3021	UK3021	G	2020	5	15	#3d46a8	#e03da9	51.659	-3.4488	#5d781e	red
COG908787	2020-05-12	20	UK	UK-WLS	PHWC	B.1.35	83	UK42	UK42	G	2020	5	12	#c8f491	#e03da9	51.86	-4.31	#9c31a6	red
COG487650	2020-05-11	20	UK	UK-WLS	PHWC	B.1.1	99	UK5322	other	G	2020	5	11	#9bba2e	#e03da9	53.17	-3.14	#ffffff	red
COG038353	2020-05-16	20	UK	UK-WLS	PHWC	B.1.35	98	UK42	UK42	G	2020	5	16	#c8f491	#e03da9	51.66	-3.81	#9c31a6	red
COG527837	2020-05-15	20	UK	UK-WLS	PHWC	B.1	98	UK3021	UK3021	G	2020	5	15	#3d46a8	#e03da9	51.659	-3.4488	#5d781e	red
COG438160	2020-05-10	20	UK	UK-WLS	PHWC	B.1.1	99	UK504	other	G	2020	5	10	#9bba2e	#e03da9	51.66	-3.81	#ffffff	red
COG716207	2020-05-13	20	UK	UK-WLS	PHWC	B.1	95	UK3021	UK3021	G	2020	5	13	#3d46a8	#e03da9	51.659	-3.4488	#5d781e	red
COG341314	2020-05-15	20	UK	UK-WLS	PHWC	B.1.1	97	UK632	UK632	G	2020	5	15	#9bba2e	#e03da9	51.48	-3.18	#6990eb	red
COG264355	2020-05-13	20	UK	UK-WLS	PHWC	B.1.1	95	UK5322	other	G	2020	5	13	#9bba2e	#e03da9	53.17	-3.14	#ffffff	red
COG306707	2020-05-12	20	UK	UK-WLS	PHWC	B.2.2	96	UK5561	other	D	2020	5	12	#6a69b4	#e03da9	51.9906	-4.98409	#ffffff	green
COG782624	2020-05-11	20	UK	UK-WLS	PHWC	B.1.1	95	UK635	other	G	2020	5	11	#9bba2e	#e03da9	53.28	-3.83	#ffffff	red
COG793474	2020-04-06	15	UK	UK-WLS	PHWC	B.1.5	99	UK395	other	G	2020	4	6	#ea6527	#e03da9	51.6167	-3.95	#ffffff	red
COG845252	2020-05-14	20	UK	UK-WLS	PHWC	B.1.1.2	100	UK158	UK158	G	2020	5	14	#f68270	#e03da9	51.4	-3.28	#663e98	red
COG614877	2020-05-13	20	UK	UK-WLS	PHWC	B.3	100	UK61	UK61	D	2020	5	13	#a52869	#e03da9	51.86	-4.31	#e03da9	green
COG552064	2020-05-13	20	UK	UK-WLS	PHWC	B.1	99	UK3021	UK3021	G	2020	5	13	#3d46a8	#e03da9	51.659	-3.4488	#5d781e	red
COG806120	2020-05-11	20	UK	UK-WLS	PHWC	B.1.1	96	UK248	other	G	2020	5	11	#9bba2e	#e03da9	53.26	-4.31	#ffffff	red
COG909245	2020-05-15	20	UK	UK-WLS	PHWC	B.2.2	97	UK5561	other	D	2020	5	15	#6a69b4	#e03da9	51.9906	-4.98409	#ffffff	green
COG082154	2020-05-12	20	UK	UK-WLS	PHWC	B.3	100	UK61	UK61	D	2020	5	12	#a52869	#e03da9	51.66	-3.81	#e03da9	green
COG928439	2020-05-12	20	UK	UK-WLS	PHWC	B.1.1	100	UK5664	other	G	2020	5	12	#9bba2e	#e03da9	52.3333	-3.4167	#ffffff	red
COG504597	2020-05-12	20	UK	UK-WLS	PHWC	B.1	100	UK4507	other	G	2020	5	12	#3d46a8	#e03da9	51.659	-3.4488	#ffffff	red
COG804348	2020-05-11	20	UK	UK-WLS	PHWC	B.1.1.p16	100	UK633	other	G	2020	5	11	#d4ff9d	#e03da9	53.28	-3.83	#ffffff	red
COG700751	2020-05-13	20	UK	UK-WLS	PHWC	B.1	94	UK36	UK36	G	2020	5	13	#3d46a8	#e03da9	53.28	-3.83	#3d46a8	red
COG233961	2020-05-13	20	UK	UK-WLS	PHWC	B.1	100	UK4507	other	G	2020	5	13	#3d46a8	#e03da9	51.7429	-3.37805	#ffffff	red
COG651001	2020-05-15	20	UK	UK-WLS	PHWC	B.1	95	UK3021	UK3021	G	2020	5	15	#3d46a8	#e03da9	51.659	-3.4488	#5d781e	red
COG407162	2020-05-15	20	UK	UK-WLS	PHWC	B.1.1	98	UK5322	other	G	2020	5	15	#9bba2e	#e03da9	53.28	-3.83	#ffffff	red
COG580496	2020-05-13	20	UK	UK-WLS	PHWC	B.1.1	97	UK5322	other	G	2020	5	13	#9bba2e	#e03da9	53.28	-3.83	#ffffff	red
COG946288	2020-05-11	20	UK	UK-WLS	PHWC	B.1	94	UK36	UK36	G	2020	5	11	#3d46a8	#e03da9	53.28	-3.83	#3d46a8	red
COG694345	2020-05-11	20	UK	UK-WLS	PHWC	B.1	96	UK3021	UK3021	G	2020	5	11	#3d46a8	#e03da9	51.659	-3.4488	#5d781e	red
COG253641	2020-05-13	20	UK	UK-WLS	PHWC	B.1.1	99	UK632	UK632	G	2020	5	13	#9bba2e	#e03da9	53.32	-3.49	#6990eb	red
COG988288	2020-05-11	20	UK	UK-WLS	PHWC	B.1.1	100	UK632	UK632	G	2020	5	11	#9bba2e	#e03da9	53.28	-3.83	#6990eb	red
COG059027	2020-05-11	20	UK	UK-WLS	PHWC	B.1.1	94	UK5322	other	G	2020	5	11	#9bba2e	#e03da9	53.28	-3.83	#ffffff	red
COG353268	2020-05-11	20	UK	UK-WLS	PHWC	B.1	95	UK36	UK36	G	2020	5	11	#3d46a8	#e03da9	53.28	-3.83	#3d46a8	red
COG543456	2020-05-14	20	UK	UK-WLS	PHWC	B.1	96	UK3021	UK3021	G	2020	5	14	#3d46a8	#e03da9	51.659	-3.4488	#5d781e	red
COG571319	2020-05-14	20	UK	UK-WLS	PHWC	B.1	96	UK86	other	G	2020	5	14	#3d46a8	#e03da9	53.0463	-2.9932	#ffffff	red
COG527145	2020-05-12	20	UK	UK-WLS	PHWC	B.1	98	UK3021	UK3021	G	2020	5	12	#3d46a8	#e03da9	51.7429	-3.37805	#5d781e	red
COG183176	2020-05-11	20	UK	UK-WLS	PHWC	B.1.35	100	UK42	UK42	G	2020	5	11	#c8f491	#e03da9	51.86	-4.31	#9c31a6	red
COG756632	2020-05-10	20	UK	UK-WLS	PHWC	B.1.35	95	UK42	UK42	G	2020	5	10	#c8f491	#e03da9	51.6167	-3.95	#9c31a6	red
COG532667	2020-05-13	20	UK	UK-WLS	PHWC	B.1	95	UK36	UK36	G	2020	5	13	#3d46a8	#e03da9	53.28	-3.83	#3d46a8	red
COG205763	2020-05-14	20	UK	UK-WLS	PHWC	B.1.1	94	UK632	UK632	G	2020	5	14	#9bba2e	#e03da9	53.32	-3.49	#6990eb	red
COG053104	2020-05-10	20	UK	UK-WLS	PHWC	B.1.1.2	98	UK158	UK158	G	2020	5	10	#f68270	#e03da9	51.659	-3.4488	#663e98	red
COG324041	2020-05-11	20	UK	UK-WLS	PHWC	B.1.1	99	UK5665	other	G	2020	5	11	#9bba2e	#e03da9	51.4	-3.28	#ffffff	red
COG411539	2020-05-11	20	UK	UK-WLS	PHWC	B.1.1	99	UK5369	other	G	2020	5	11	#9bba2e	#e03da9	53.32	-3.49	#ffffff	red
COG199487	2020-05-13	20	UK	UK-WLS	PHWC	B.3	100	UK61	UK61	D	2020	5	13	#a52869	#e03da9	51.6167	-3.95	#e03da9	green
COG101841	2020-05-10	20	UK	UK-WLS	PHWC	B.1	100	UK2916	UK2916	G	2020	5	10	#3d46a8	#e03da9	51.6167	-3.95	#47ad6b	red
COG179927	2020-05-13	20	UK	UK-WLS	PHWC	B.1.1.2	100	UK158	UK158	G	2020	5	13	#f68270	#e03da9	51.6167	-3.95	#663e98	red
COG326026	2020-05-14	20	UK	UK-WLS	PHWC	B.1.1	95	UK635	other	G	2020	5	14	#9bba2e	#e03da9	53.28	-3.83	#ffffff	red
COG303301	2020-05-12	20	UK	UK-WLS	PHWC	B.1.1	98	UK504	other	G	2020	5	12	#9bba2e	#e03da9	51.6167	-3.95	#ffffff	red
COG196047	2020-05-15	20	UK	UK-WLS	PHWC	B.1.1	97	UK298	other	G	2020	5	15	#9bba2e	#e03da9	51.659	-3.4488	#ffffff	red
COG514691	2020-05-14	20	UK	UK-WLS	PHWC	B.1	100	UK4507	other	G	2020	5	14	#3d46a8	#e03da9	51.5827	-3.20402	#ffffff	red
COG839115	2020-05-11	20	UK	UK-WLS	PHWC	B.1	99	UK86	other	G	2020	5	11	#3d46a8	#e03da9	53.0463	-2.9932	#ffffff	red
COG250454	2020-05-13	20	UK	UK-WLS	PHWC	B.1.1.2	91	UK158	UK158	G	2020	5	13	#f68270	#e03da9	51.48	-3.18	#663e98	red
COG823665	2020-05-12	20	UK	UK-WLS	PHWC	B.1.1.2	100	UK158	UK158	G	2020	5	12	#f68270	#e03da9	51.48	-3.18	#663e98	red
COG878681	2020-05-13	20	UK	UK-WLS	PHWC	B.1	94	UK36	UK36	G	2020	5	13	#3d46a8	#e03da9	53.26	-4.31	#3d46a8	red
COG388647	2020-05-12	20	UK	UK-WLS	PHWC	B.1.35	99	UK42	UK42	G	2020	5	12	#c8f491	#e03da9	51.86	-4.31	#9c31a6	red
COG776783	2020-05-11	20	UK	UK-WLS	PHWC	B.1.1	95	UK632	UK632	G	2020	5	11	#9bba2e	#e03da9	53.32	-3.49	#6990eb	red
COG471254	2020-05-10	20	UK	UK-WLS	PHWC	B.3	100	UK61	UK61	D	2020	5	10	#a52869	#e03da9	51.86	-4.31	#e03da9	green
COG346352	2020-05-12	20	UK	UK-WLS	PHWC	B.1	98	UK86	other	G	2020	5	12	#3d46a8	#e03da9	53.0463	-2.9932	#ffffff	red
COG249323	2020-05-13	20	UK	UK-WLS	PHWC	B.1.1.1	100	UK5	UK5	G	2020	5	13	#b54946	#e03da9	51.59	-2.75	#60e54a	red
COG118822	2020-05-10	20	UK	UK-WLS	PHWC	B.1	100	UK5736	other	G	2020	5	10	#3d46a8	#e03da9	51.5833	-3	#ffffff	red
COG935181	2020-05-12	20	UK	UK-WLS	PHWC	B.1.1.2	100	UK158	UK158	G	2020	5	12	#f68270	#e03da9	51.48	-3.18	#663e98	red
COG147361	2020-04-06	15	UK	UK-WLS	PHWC	B.1.1	99	UK632	UK632	G	2020	4	6	#9bba2e	#e03da9	51.86	-4.31	#6990eb	red
COG438580	2020-05-12	20	UK	UK-WLS	PHWC	B.1.1.2	100	UK158	UK158	G	2020	5	12	#f68270	#e03da9	51.48	-3.18	#663e98	red
COG732857	2020-05-14	20	UK	UK-WLS	PHWC	B.1.1	96	UK635	other	G	2020	5	14	#9bba2e	#e03da9	52.935	-4.0948	#ffffff	red
COG323024	2020-05-14	20	UK	UK-WLS	PHWC	B.1.1	99	UK5641	other	G	2020	5	14	#9bba2e	#e03da9	52.3333	-3.4167	#ffffff	red
COG216403	2020-05-11	20	UK	UK-WLS	PHWC	B.1	99	UK36	UK36	G	2020	5	11	#3d46a8	#e03da9	53.28	-3.83	#3d46a8	red
COG282018	2020-05-11	20	UK	UK-WLS	PHWC	B.1.35	99	UK42	UK42	G	2020	5	11	#c8f491	#e03da9	51.86	-4.31	#9c31a6	red
COG257077	2020-05-11	20	UK	UK-WLS	PHWC	B.1.1	98	UK193	other	G	2020	5	11	#9bba2e	#e03da9	53.0463	-2.9932	#ffffff	red
COG915686	2020-05-13	20	UK	UK-WLS	PHWC	B.1	96	UK3021	UK3021	G	2020	5	13	#3d46a8	#e03da9	51.659	-3.4488	#5d781e	red
COG700566	2020-05-12	20	UK	UK-WLS	PHWC	B.1.1	98	UK5322	other	G	2020	5	12	#9bba2e	#e03da9	53.17	-3.14	#ffffff	red
COG459153	2020-05-13	20	UK	UK-WLS	PHWC	B.1	95	UK3021	UK3021	G	2020	5	13	#3d46a8	#e03da9	51.659	-3.4488	#5d781e	red
COG354667	2020-05-13	20	UK	UK-WLS	PHWC	B.1.1.2	100	UK158	UK158	G	2020	5	13	#f68270	#e03da9	51.48	-3.18	#663e98	red
COG505437	2020-05-11	20	UK	UK-WLS	PHWC	B.1.1.p16	75	UK633	other	G	2020	5	11	#d4ff9d	#e03da9	53.28	-3.83	#ffffff	red
COG449205	2020-05-12	20	UK	UK-WLS	PHWC	B.1.p11	76	UK495	other	G	2020	5	12	#f6da72	#e03da9	53.0463	-2.9932	#ffffff	red
COG282911	2020-05-13	20	UK	UK-WLS	PHWC	B.3	100	UK61	UK61	D	2020	5	13	#a52869	#e03da9	51.59	-2.75	#e03da9	green
COG472047	2020-05-10	20	UK	UK-WLS	PHWC	B.1	100	UK19	UK19	G	2020	5	10	#3d46a8	#e03da9	51.86	-4.31	#e5c42c	red
COG747369	2020-05-14	20	UK	UK-WLS	PHWC	B.1.1.2	99	UK158	UK158	G	2020	5	14	#f68270	#e03da9	51.5827	-3.20402	#663e98	red
COG814365	2020-05-11	20	UK	UK-WLS	PHWC	B.1.1	98	UK5369	other	G	2020	5	11	#9bba2e	#e03da9	53.28	-3.83	#ffffff	red
COG863855	2020-05-13	20	UK	UK-WLS	PHWC	B.1.1	98	UK571	other	G	2020	5	13	#9bba2e	#e03da9	52.935	-4.0948	#ffffff	red
COG191315	2020-05-13	20	UK	UK-WLS	PHWC	B.1.1	95	UK635	other	G	2020	5	13	#9bba2e	#e03da9	53.26	-4.31	#ffffff	red
COG639361	2020-05-13	20	UK	UK-WLS	PHWC	B.1	99	UK3021	UK3021	G	2020	5	13	#3d46a8	#e03da9	51.659	-3.4488	#5d781e	red
COG787106	2020-05-14	20	UK	UK-WLS	PHWC	B.1.1	99	UK5208	other	G	2020	5	14	#9bba2e	#e03da9	51.5833	-3	#ffffff	red
COG706105	2020-05-10	20	UK	UK-WLS	PHWC	B.1	96	UK86	other	G	2020	5	10	#3d46a8	#e03da9	53.0463	-2.9932	#ffffff	red
COG810939	2020-05-12	20	UK	UK-WLS	PHWC	B.1.35	99	UK42	UK42	G	2020	5	12	#c8f491	#e03da9	51.86	-4.31	#9c31a6	red
COG015606	2020-05-13	20	UK	UK-WLS	PHWC	B.1.1.1	98	UK5	UK5	G	2020	5	13	#b54946	#e03da9	51.59	-2.75	#60e54a	red
COG110020	2020-05-13	20	UK	UK-WLS	PHWC	B.1.1	96	UK248	other	G	2020	5	13	#9bba2e	#e03da9	53.26	-4.31	#ffffff	red
COG809411	2020-05-14	20	UK	UK-WLS	PHWC	B.1.5	73	UK259	other	G	2020	5	14	#ea6527	#e03da9	51.86	-4.31	#ffffff	red
COG665832	2020-05-13	20	UK	UK-WLS	PHWC	B.1.1	96	UK5322	other	G	2020	5	13	#9bba2e	#e03da9	53.28	-3.83	#ffffff	red
COG678164	2020-04-06	15	UK	UK-WLS	PHWC	B.1.1	97	UK5423	other	G	2020	4	6	#9bba2e	#e03da9	53.28	-3.83	#ffffff	red
COG606612	2020-05-10	20	UK	UK-WLS	PHWC	B.1.1.2	100	UK158	UK158	G	2020	5	10	#f68270	#e03da9	51.48	-3.18	#663e98	red
COG569151	2020-05-07	19	UK	UK-WLS	PHWC	B.1.35	80	UK42	UK42	G	2020	5	7	#c8f491	#e03da9	51.86	-4.31	#9c31a6	red
COG039011	2020-05-11	20	UK	UK-WLS	PHWC	B.1.1	96	UK5369	other	G	2020	5	11	#9bba2e	#e03da9	52.3496	-3.63785	#ffffff	red
COG983427	2020-05-12	20	UK	UK-WLS	PHWC	B.3	100	UK61	UK61	D	2020	5	12	#a52869	#e03da9	51.6167	-3.95	#e03da9	green
COG796016	2020-05-11	20	UK	UK-WLS	PHWC	B.1	98	UK3417	other	G	2020	5	11	#3d46a8	#e03da9	51.4	-3.28	#ffffff	red
COG434466	2020-05-12	20	UK	UK-WLS	PHWC	B.1.1	96	UK193	other	G	2020	5	12	#9bba2e	#e03da9	53.0463	-2.9932	#ffffff	red
COG890444	2020-05-13	20	UK	UK-WLS	PHWC	B.3	100	UK61	UK61	D	2020	5	13	#a52869	#e03da9	51.86	-4.31	#e03da9	green
COG067100	2020-05-10	20	UK	UK-WLS	PHWC	B.1	100	UK4507	other	G	2020	5	10	#3d46a8	#e03da9	51.65	-3.02	#ffffff	red
COG061896	2020-05-11	20	UK	UK-WLS	PHWC	B.1.1	95	UK193	other	G	2020	5	11	#9bba2e	#e03da9	53.0463	-2.9932	#ffffff	red
COG329624	2020-05-15	20	UK	UK-WLS	PHWC	B.1.1.2	100	UK158	UK158	G	2020	5	15	#f68270	#e03da9	51.48	-3.18	#663e98	red
COG618818	2020-05-12	20	UK	UK-WLS	PHWC	B.1.35	97	UK42	UK42	G	2020	5	12	#c8f491	#e03da9	51.86	-4.31	#9c31a6	red
COG370957	2020-05-15	20	UK	UK-WLS	PHWC	B.3	100	UK61	UK61	D	2020	5	15	#a52869	#e03da9	51.86	-4.31	#e03da9	green
COG409528	2020-05-10	20	UK	UK-WLS	PHWC	B.1.1	99	UK5666	other	G	2020	5	10	#9bba2e	#e03da9	51.51	-3.58	#ffffff	red
COG921825	2020-05-11	20	UK	UK-WLS	PHWC	B.1.1.2	98	UK158	UK158	G	2020	5	11	#f68270	#e03da9	51.4	-3.28	#663e98	red
COG748220	2020-05-12	20	UK	UK-WLS	PHWC	B.1	98	UK3021	UK3021	G	2020	5	12	#3d46a8	#e03da9	51.659	-3.4488	#5d781e	red
COG257817	2020-05-14	20	UK	UK-WLS	PHWC	B.1.1.9	96	UK89	other	G	2020	5	14	#74e673	#e03da9	52.3333	-3.4167	#ffffff	red
COG959391	2020-05-11	20	UK	UK-WLS	PHWC	B.1.35	90	UK42	UK42	G	2020	5	11	#c8f491	#e03da9	51.86	-4.31	#9c31a6	red
COG761573	2020-05-11	20	UK	UK-WLS	PHWC	B.1.1	98	UK632	UK632	G	2020	5	11	#9bba2e	#e03da9	53.28	-3.83	#6990eb	red
COG669009	2020-05-14	20	UK	UK-WLS	PHWC	B.1.1	96	UK632	UK632	G	2020	5	14	#9bba2e	#e03da9	53.32	-3.49	#6990eb	red
COG055701	2020-05-12	20	UK	UK-WLS	PHWC	B.3	100	UK61	UK61	D	2020	5	12	#a52869	#e03da9	51.86	-4.31	#e03da9	green
COG937880	2020-05-13	20	UK	UK-WLS	PHWC	B.1.1	96	UK298	other	G	2020	5	13	#9bba2e	#e03da9	51.659	-3.4488	#ffffff	red
COG216990	2020-05-13	20	UK	UK-WLS	PHWC	B.1.1	99	UK298	other	G	2020	5	13	#9bba2e	#e03da9	51.659	-3.4488	#ffffff	red
COG075253	2020-05-11	20	UK	UK-WLS	PHWC	B.1.p11	71	UK495	other	G	2020	5	11	#f6da72	#e03da9	52.3496	-3.63785	#ffffff	red
COG885424	2020-05-12	20	UK	UK-WLS	PHWC	B.1.p11	73	UK2913	UK2913	G	2020	5	12	#f6da72	#e03da9	53.0463	-2.9932	#dc80cf	red
COG398890	2020-05-15	20	UK	UK-WLS	PHWC	B.1	95	UK3021	UK3021	G	2020	5	15	#3d46a8	#e03da9	51.659	-3.4488	#5d781e	red
COG384157	2020-05-13	20	UK	UK-WLS	PHWC	B.1	97	UK3021	UK3021	G	2020	5	13	#3d46a8	#e03da9	51.659	-3.4488	#5d781e	red
COG668986	2020-05-12	20	UK	UK-WLS	PHWC	B.1.1	94	UK632	UK632	G	2020	5	12	#9bba2e	#e03da9	53.17	-3.14	#6990eb	red
COG720403	2020-05-13	20	UK	UK-WLS	PHWC	B.1.1.2	100	UK158	UK158	G	2020	5	13	#f68270	#e03da9	51.4	-3.28	#663e98	red
COG049965	2020-04-06	15	UK	UK-WLS	PHWC	B.1.1	100	UK632	UK632	G	2020	4	6	#9bba2e	#e03da9	53.32	-3.49	#6990eb	red
COG262612	2020-05-17	21	UK	UK-WLS	PHWC	B.1.1.1	98	UK5	UK5	G	2020	5	17	#b54946	#e03da9	53.28	-3.83	#60e54a	red
COG671031	2020-05-14	20	UK	UK-WLS	PHWC	B.1.1	95	UK632	UK632	G	2020	5	14	#9bba2e	#e03da9	53.32	-3.49	#6990eb	red
COG491348	2020-05-13	20	UK	UK-WLS	PHWC	B.1.1	97	UK298	other	G	2020	5	13	#9bba2e	#e03da9	51.659	-3.4488	#ffffff	red
COG789719	2020-05-09	19	UK	UK-WLS	PHWC	B.1.p11	95	UK2464	UK2464	G	2020	5	9	#f6da72	#e03da9	51.6167	-3.95	#a48724	red
COG336533	2020-05-09	19	UK	UK-WLS	PHWC	B.1.1	99	UK5322	other	G	2020	5	9	#9bba2e	#e03da9	53.32	-3.49	#ffffff	red
COG493029	2020-05-12	20	UK	UK-WLS	PHWC	B.1.1.2	100	UK158	UK158	G	2020	5	12	#f68270	#e03da9	51.48	-3.18	#663e98	red
COG621955	2020-05-13	20	UK	UK-WLS	PHWC	B.1	95	UK3021	UK3021	G	2020	5	13	#3d46a8	#e03da9	51.4	-3.28	#5d781e	red
COG246116	2020-05-12	20	UK	UK-WLS	PHWC	B.1	100	UK4507	other	G	2020	5	12	#3d46a8	#e03da9	51.7429	-3.37805	#ffffff	red
COG523221	2020-05-16	20	UK	UK-WLS	PHWC	B.1.35	97	UK42	UK42	G	2020	5	16	#c8f491	#e03da9	51.66	-3.81	#9c31a6	red
COG505346	2020-05-15	20	UK	UK-WLS	PHWC	B.1	97	UK3021	UK3021	G	2020	5	15	#3d46a8	#e03da9	51.659	-3.4488	#5d781e	red
COG525884	2020-05-17	21	UK	UK-WLS	PHWC	B.1.1.2	100	UK158	UK158	G	2020	5	17	#f68270	#e03da9	51.48	-3.18	#663e98	red
COG556571	2020-05-13	20	UK	UK-WLS	PHWC	B.1.1.2	88	UK158	UK158	G	2020	5	13	#f68270	#e03da9	51.48	-3.18	#663e98	red
COG101358	2020-05-11	20	UK	UK-WLS	PHWC	B.1	94	UK36	UK36	G	2020	5	11	#3d46a8	#e03da9	53.28	-3.83	#3d46a8	red
COG634739	2020-05-13	20	UK	UK-WLS	PHWC	B.1.1.2	85	UK158	UK158	G	2020	5	13	#f68270	#e03da9	51.48	-3.18	#663e98	red
COG083159	2020-05-14	20	UK	UK-WLS	PHWC	B.1.1	97	UK5667	other	G	2020	5	14	#9bba2e	#e03da9	52.3333	-3.4167	#ffffff	red
COG170459	2020-05-10	20	UK	UK-WLS	PHWC	B.1.1	98	UK761	other	G	2020	5	10	#9bba2e	#e03da9	51.86	-4.31	#ffffff	red
COG878480	2020-05-14	20	UK	UK-WLS	PHWC	B.1.1.2	98	UK158	UK158	G	2020	5	14	#f68270	#e03da9	51.48	-3.18	#663e98	red
COG604324	2020-05-10	20	UK	UK-WLS	PHWC	B.1.p11	73	UK495	other	G	2020	5	10	#f6da72	#e03da9	53.0463	-2.9932	#ffffff	red
COG094565	2020-05-14	20	UK	UK-WLS	PHWC	B.1.p11	76	UK495	other	G	2020	5	14	#f6da72	#e03da9	53.0463	-2.9932	#ffffff	red
COG032551	2020-05-11	20	UK	UK-WLS	PHWC	B.1.1	95	UK635	other	G	2020	5	11	#9bba2e	#e03da9	53.28	-3.83	#ffffff	red
COG308996	2020-05-15	20	UK	UK-WLS	PHWC	B.1.1	96	UK5322	other	G	2020	5	15	#9bba2e	#e03da9	53.32	-3.49	#ffffff	red
COG329953	2020-05-13	20	UK	UK-WLS	PHWC	B.1	94	UK3021	UK3021	G	2020	5	13	#3d46a8	#e03da9	51.659	-3.4488	#5d781e	red
COG310343	2020-05-12	20	UK	UK-WLS	PHWC	B.1.1	95	UK635	other	G	2020	5	12	#9bba2e	#e03da9	53.28	-3.83	#ffffff	red
COG529100	2020-05-11	20	UK	UK-WLS	PHWC	B.1.1.2	100	UK158	UK158	G	2020	5	11	#f68270	#e03da9	51.48	-3.18	#663e98	red
COG351682	2020-05-15	20	UK	UK-WLS	PHWC	B.1.44	95	UK19	UK19	G	2020	5	15	#4b76d5	#e03da9	51.48	-3.18	#e5c42c	red
COG865611	2020-05-11	20	UK	UK-WLS	PHWC	B.1.1	97	UK5322	other	G	2020	5	11	#9bba2e	#e03da9	53.32	-3.49	#ffffff	red
COG288503	2020-05-15	20	UK	UK-WLS	PHWC	B.1.1	99	UK2735	UK2735	G	2020	5	15	#9bba2e	#e03da9	53.26	-4.31	#8968c8	red
COG616068	2020-05-14	20	UK	UK-WLS	PHWC	B.1.1	99	UK632	UK632	G	2020	5	14	#9bba2e	#e03da9	53.32	-3.49	#6990eb	red
COG345737	2020-05-10	20	UK	UK-WLS	PHWC	B.1.1.p16	100	UK633	other	G	2020	5	10	#d4ff9d	#e03da9	53.17	-3.14	#ffffff	red
COG037590	2020-05-12	20	UK	UK-WLS	PHWC	B.1	100	UK4507	other	G	2020	5	12	#3d46a8	#e03da9	51.7429	-3.37805	#ffffff	red
COG706542	2020-05-13	20	UK	UK-WLS	PHWC	B.1.35	98	UK42	UK42	G	2020	5	13	#c8f491	#e03da9	51.6167	-3.95	#9c31a6	red
COG308513	2020-05-15	20	UK	UK-WLS	PHWC	B.1.1.2	100	UK158	UK158	G	2020	5	15	#f68270	#e03da9	51.48	-3.18	#663e98	red
COG358493	2020-05-13	20	UK	UK-WLS	PHWC	B.1	95	UK3021	UK3021	G	2020	5	13	#3d46a8	#e03da9	51.659	-3.4488	#5d781e	red
COG964631	2020-05-13	20	UK	UK-WLS	PHWC	B.1.1.2	97	UK158	UK158	G	2020	5	13	#f68270	#e03da9	51.48	-3.18	#663e98	red
COG092808	2020-04-25	17	UK	UK-SCT	GLAS	B.2	92	UK5668	other	D	2020	4	25	#dc80cf	#5bcd5a	55.5833	-3.8333	#ffffff	green
COG647903	2020-04-24	17	UK	UK-SCT	GLAS	B.1.1	100	UK5732	other	G	2020	4	24	#9bba2e	#5bcd5a	55.859	-4.2495	#ffffff	red
COG489819	2020-04-24	17	UK	UK-SCT	GLAS	B.2	91	UK5668	other	D	2020	4	24	#dc80cf	#5bcd5a	55.859	-4.2495	#ffffff	green
COG927993	2020-04-23	17	UK	UK-SCT	GLAS	B.1.p73	97	UK5098	UK5098	G	2020	4	23	#5782e1	#5bcd5a	55.859	-4.2495	#e2304a	red
COG006585	2020-04-26	18	UK	UK-SCT	GLAS	B.2.1	98	UK38	other	D	2020	4	26	#d73b27	#5bcd5a	55.8333	-4.5	#ffffff	green
COG976563	2020-04-24	17	UK	UK-SCT	GLAS	B.1.1	98	UK5640	other	G	2020	4	24	#9bba2e	#5bcd5a	55.9667	-4.5333	#ffffff	red
COG022470	2020-04-25	17	UK	UK-SCT	GLAS	B.16	99	UK40	UK40	D	2020	4	25	#ff7e40	#5bcd5a	55.9667	-4.5333	#9bba2e	green
COG556770	2020-04-25	17	UK	UK-SCT	GLAS	B.1.1.1	100	UK5	UK5	G	2020	4	25	#b54946	#5bcd5a	55.859	-4.2495	#60e54a	red
COG554507	2020-04-25	17	UK	UK-SCT	GLAS	B.1	96	UK36	UK36	G	2020	4	25	#3d46a8	#5bcd5a	55.859	-4.2495	#3d46a8	red
COG472979	2020-04-24	17	UK	UK-SCT	GLAS	B.1.1	96	UK82	other	G	2020	4	24	#9bba2e	#5bcd5a	55.859	-4.2495	#ffffff	red
COG517594	2020-04-23	17	UK	UK-SCT	GLAS	B.1.5	68	UK699	other	G	2020	4	23	#ea6527	#5bcd5a	55.859	-4.2495	#ffffff	red
COG237645	2020-04-24	17	UK	UK-SCT	GLAS	B.1.p73	96	UK5098	UK5098	G	2020	4	24	#5782e1	#5bcd5a	55.859	-4.2495	#e2304a	red
COG433582	2020-04-24	17	UK	UK-SCT	GLAS	B.1.p73	77	UK5098	UK5098	G	2020	4	24	#5782e1	#5bcd5a	55.859	-4.2495	#e2304a	red
COG816582	2020-04-24	17	UK	UK-SCT	GLAS	B.2	92	UK5669	other	D	2020	4	24	#dc80cf	#5bcd5a	55.8333	-4.5	#ffffff	green
COG635955	2020-04-25	17	UK	UK-SCT	GLAS	B.1.1	97	UK93	other	G	2020	4	25	#9bba2e	#5bcd5a	55.859	-4.2495	#ffffff	red
COG818182	2020-04-24	17	UK	UK-SCT	GLAS	B.1.1	98	UK82	other	G	2020	4	24	#9bba2e	#5bcd5a	55.859	-4.2495	#ffffff	red
COG903206	2020-04-24	17	UK	UK-SCT	GLAS	B.1.5	70	UK459	other	G	2020	4	24	#ea6527	#5bcd5a	55.859	-4.2495	#ffffff	red
COG355613	2020-04-25	17	UK	UK-SCT	GLAS	B.1.p11	95	UK2464	UK2464	G	2020	4	25	#f6da72	#5bcd5a	55.859	-4.2495	#a48724	red
COG553956	2020-04-24	17	UK	UK-SCT	GLAS	B.1	96	UK88	other	G	2020	4	24	#3d46a8	#5bcd5a	55.75	-4.3333	#ffffff	red
COG177798	2020-04-23	17	UK	UK-SCT	GLAS	B.1.1	98	UK538	other	G	2020	4	23	#9bba2e	#5bcd5a	55.859	-4.2495	#ffffff	red
COG890654	2020-04-23	17	UK	UK-SCT	GLAS	B.1.p73	94	UK5098	UK5098	G	2020	4	23	#5782e1	#5bcd5a	55.8667	-3.9167	#e2304a	red
COG748086	2020-04-24	17	UK	UK-SCT	GLAS	B.1.1	96	UK82	other	G	2020	4	24	#9bba2e	#5bcd5a	55.859	-4.2495	#ffffff	red
COG827948	2020-04-24	17	UK	UK-SCT	GLAS	B.1.5	67	UK100	other	G	2020	4	24	#ea6527	#5bcd5a	55.859	-4.2495	#ffffff	red
COG305047	2020-04-24	17	UK	UK-SCT	GLAS	B.1.5	100	UK2200	UK2200	G	2020	4	24	#ea6527	#5bcd5a	55.859	-4.2495	#43458c	red
COG678856	2020-03-27	13	UK	UK-SCT	GLAS	B.1	98	UK5133	other	G	2020	3	27	#3d46a8	#5bcd5a	55.8333	-4.5	#ffffff	red
COG382199	2020-04-25	17	UK	UK-SCT	GLAS	B.1.p73	76	UK5098	UK5098	G	2020	4	25	#5782e1	#5bcd5a	55.9333	-4.2	#e2304a	red
COG327308	2020-05-08	19	UK	UK-SCT	GLAS	B.1	98	UK88	other	G	2020	5	8	#3d46a8	#5bcd5a	55.859	-4.2495	#ffffff	red
COG105535	2020-04-25	17	UK	UK-SCT	GLAS	B.1.1	99	UK4735	other	G	2020	4	25	#9bba2e	#5bcd5a	55.9333	-4.2	#ffffff	red
COG626470	2020-04-24	17	UK	UK-SCT	GLAS	B.1.p73	79	UK5098	UK5098	G	2020	4	24	#5782e1	#5bcd5a	55.9333	-4.2	#e2304a	red
COG889263	2020-04-24	17	UK	UK-SCT	GLAS	B.1.1	96	UK82	other	G	2020	4	24	#9bba2e	#5bcd5a	55.859	-4.2495	#ffffff	red
COG264925	2020-04-22	17	UK	UK-SCT	GLAS	B.1.5	94	UK668	other	G	2020	4	22	#ea6527	#5bcd5a	55.9667	-4.5333	#ffffff	red
COG310278	2020-04-24	17	UK	UK-SCT	GLAS	B.1.1	96	UK538	other	G	2020	4	24	#9bba2e	#5bcd5a	55.5833	-3.8333	#ffffff	red
COG753965	2020-04-25	17	UK	UK-SCT	GLAS	B.16	86	UK40	UK40	D	2020	4	25	#ff7e40	#5bcd5a	55.8333	-4.5	#9bba2e	green
COG325578	2020-04-24	17	UK	UK-SCT	GLAS	B.1.p73	76	UK3023	other	G	2020	4	24	#5782e1	#5bcd5a	55.859	-4.2495	#ffffff	red
COG011740	2020-04-24	17	UK	UK-SCT	GLAS	B.1.p11	72	UK73	other	G	2020	4	24	#f6da72	#5bcd5a	55.5833	-3.8333	#ffffff	red
COG045790	2020-04-25	17	UK	UK-SCT	GLAS	B.1	96	UK36	UK36	G	2020	4	25	#3d46a8	#5bcd5a	55.859	-4.2495	#3d46a8	red
COG949869	2020-04-25	17	UK	UK-SCT	GLAS	B.16	99	UK40	UK40	D	2020	4	25	#ff7e40	#5bcd5a	55.9667	-4.5333	#9bba2e	green
COG475927	2020-04-23	17	UK	UK-SCT	GLAS	B.1	95	UK36	UK36	G	2020	4	23	#3d46a8	#5bcd5a	55.859	-4.2495	#3d46a8	red
COG001468	2020-04-24	17	UK	UK-SCT	GLAS	B.1.p73	91	UK5098	UK5098	G	2020	4	24	#5782e1	#5bcd5a	55.8333	-4.5	#e2304a	red
COG440205	2020-04-26	18	UK	UK-SCT	GLAS	B.1.p73	78	UK5098	UK5098	G	2020	4	26	#5782e1	#5bcd5a	55.8333	-4.5	#e2304a	red
COG313123	2020-04-25	17	UK	UK-SCT	GLAS	B.16	96	UK40	UK40	D	2020	4	25	#ff7e40	#5bcd5a	55.9667	-4.5333	#9bba2e	green
COG575210	2020-04-23	17	UK	UK-SCT	GLAS	B.1.5	70	UK701	other	G	2020	4	23	#ea6527	#5bcd5a	55.859	-4.2495	#ffffff	red
COG070434	2020-05-13	20	UK	UK-SCT	GLAS	B.1.p11	71	UK73	other	G	2020	5	13	#f6da72	#5bcd5a	55.8333	-4.5	#ffffff	red
COG838157	2020-04-23	17	UK	UK-SCT	GLAS	B.1.p73	77	UK5098	UK5098	G	2020	4	23	#5782e1	#5bcd5a	55.859	-4.2495	#e2304a	red
COG205193	2020-04-22	17	UK	UK-SCT	GLAS	B.1.5	69	UK699	other	G	2020	4	22	#ea6527	#5bcd5a	55.859	-4.2495	#ffffff	red
COG130002	2020-05-11	20	UK	UK-SCT	GLAS	B.1	95	UK36	UK36	G	2020	5	11	#3d46a8	#5bcd5a	55.859	-4.2495	#3d46a8	red
COG691583	2020-04-24	17	UK	UK-SCT	GLAS	B.2	94	UK5668	other	D	2020	4	24	#dc80cf	#5bcd5a	55.859	-4.2495	#ffffff	green
COG867161	2020-04-24	17	UK	UK-SCT	GLAS	B.1.p11	69	UK73	other	G	2020	4	24	#f6da72	#5bcd5a	55.8333	-4.5	#ffffff	red
COG008390	2020-04-25	17	UK	UK-SCT	GLAS	B.1.1	96	UK82	other	G	2020	4	25	#9bba2e	#5bcd5a	55.859	-4.2495	#ffffff	red
COG344299	2020-04-24	17	UK	UK-SCT	GLAS	A.2	100	UK39	other	D	2020	4	24	#5bcd5a	#5bcd5a	55.8333	-4.5	#ffffff	green
COG761708	2020-04-24	17	UK	UK-SCT	GLAS	B.1.p73	95	UK5098	UK5098	G	2020	4	24	#5782e1	#5bcd5a	55.859	-4.2495	#e2304a	red
COG148073	2020-04-24	17	UK	UK-SCT	GLAS	B.1.5	73	UK100	other	G	2020	4	24	#ea6527	#5bcd5a	55.75	-4.3333	#ffffff	red
COG872663	2020-04-24	17	UK	UK-SCT	GLAS	B.1	94	UK88	other	G	2020	4	24	#3d46a8	#5bcd5a	55.859	-4.2495	#ffffff	red
COG053314	2020-04-25	17	UK	UK-SCT	GLAS	B.1	96	UK36	UK36	G	2020	4	25	#3d46a8	#5bcd5a	55.859	-4.2495	#3d46a8	red
COG382711	2020-04-24	17	UK	UK-SCT	GLAS	B.1.p73	76	UK5098	UK5098	G	2020	4	24	#5782e1	#5bcd5a	55.859	-4.2495	#e2304a	red
COG193943	2020-04-25	17	UK	UK-SCT	GLAS	B.1.p11	93	UK2464	UK2464	G	2020	4	25	#f6da72	#5bcd5a	55.5833	-3.8333	#a48724	red
COG456813	2020-05-08	19	UK	UK-SCT	GLAS	B.1	100	UK88	other	G	2020	5	8	#3d46a8	#5bcd5a	55.859	-4.2495	#ffffff	red
COG653736	2020-04-22	17	UK	UK-SCT	GLAS	B.1.1	99	UK93	other	G	2020	4	22	#9bba2e	#5bcd5a	55.859	-4.2495	#ffffff	red
COG352263	2020-04-24	17	UK	UK-SCT	GLAS	A.2	100	UK39	other	D	2020	4	24	#5bcd5a	#5bcd5a	55.859	-4.2495	#ffffff	green
COG925786	2020-04-25	17	UK	UK-SCT	GLAS	B.1.p73	78	UK5098	UK5098	G	2020	4	25	#5782e1	#5bcd5a	55.859	-4.2495	#e2304a	red
COG514142	2020-04-25	17	UK	UK-SCT	GLAS	B.2	90	UK5668	other	D	2020	4	25	#dc80cf	#5bcd5a	55.859	-4.2495	#ffffff	green
COG341348	2020-04-25	17	UK	UK-SCT	GLAS	B.2.1	98	UK38	other	D	2020	4	25	#d73b27	#5bcd5a	55.8333	-4.5	#ffffff	green
COG247395	2020-04-23	17	UK	UK-SCT	GLAS	B.1.1	96	UK82	other	G	2020	4	23	#9bba2e	#5bcd5a	55.9667	-4.5333	#ffffff	red
COG862272	2020-05-11	20	UK	UK-SCT	GLAS	B.2.1	96	UK38	other	D	2020	5	11	#d73b27	#5bcd5a	55.8333	-4.5	#ffffff	green
COG173827	2020-04-25	17	UK	UK-SCT	GLAS	B.1.1	95	UK82	other	G	2020	4	25	#9bba2e	#5bcd5a	55.859	-4.2495	#ffffff	red
COG345244	2020-04-23	17	UK	UK-SCT	GLAS	B.1.p73	77	UK5098	UK5098	G	2020	4	23	#5782e1	#5bcd5a	55.859	-4.2495	#e2304a	red
COG212226	2020-04-25	17	UK	UK-SCT	GLAS	B.1.1	98	UK82	other	G	2020	4	25	#9bba2e	#5bcd5a	55.859	-4.2495	#ffffff	red
COG526768	2020-04-24	17	UK	UK-SCT	GLAS	B.1	95	UK36	UK36	G	2020	4	24	#3d46a8	#5bcd5a	55.5833	-3.8333	#3d46a8	red
COG006677	2020-04-24	17	UK	UK-SCT	GLAS	B.1.70	98	UK87	other	G	2020	4	24	#4ea044	#5bcd5a	55.9667	-4.5333	#ffffff	red
COG412287	2020-04-26	18	UK	UK-SCT	GLAS	B.1.p73	100	UK5098	UK5098	G	2020	4	26	#5782e1	#5bcd5a	55.859	-4.2495	#e2304a	red
COG847765	2020-04-26	18	UK	UK-SCT	GLAS	B.16	89	UK40	UK40	D	2020	4	26	#ff7e40	#5bcd5a	55.859	-4.2495	#9bba2e	green
COG000052	2020-04-26	18	UK	UK-SCT	GLAS	B.1.p73	78	UK5098	UK5098	G	2020	4	26	#5782e1	#5bcd5a	55.75	-4.3333	#e2304a	red
COG219545	2020-04-23	17	UK	UK-SCT	GLAS	B.1.p73	94	UK5098	UK5098	G	2020	4	23	#5782e1	#5bcd5a	55.8667	-3.9167	#e2304a	red
COG829106	2020-04-25	17	UK	UK-SCT	GLAS	B.1	94	UK88	other	G	2020	4	25	#3d46a8	#5bcd5a	55.8333	-4.5	#ffffff	red
COG293051	2020-04-24	17	UK	UK-SCT	GLAS	A.2	100	UK39	other	D	2020	4	24	#5bcd5a	#5bcd5a	55.859	-4.2495	#ffffff	green
COG008125	2020-04-25	17	UK	UK-SCT	GLAS	B.1.p73	78	UK5098	UK5098	G	2020	4	25	#5782e1	#5bcd5a	55.9333	-4.2	#e2304a	red
COG167255	2020-05-03	19	UK	UK-ENG	PHEC	B.1	95	UK2908	other	G	2020	5	3	#3d46a8	#bbe784	53.1635	-2.7359	#ffffff	red
COG657249	2020-05-06	19	UK	UK-ENG	PHEC	B.1.1	96	UK5300	other	G	2020	5	6	#9bba2e	#bbe784	51.5072	-0.1275	#ffffff	red
COG996706	2020-05-18	21	UK	UK-ENG	PHEC	B.1.1	98	UK111	other	G	2020	5	18	#9bba2e	#bbe784	51.5072	-0.1275	#ffffff	red
COG575704	2020-05-18	21	UK	UK-ENG	PHEC	B.1.1	98	UK722	other	G	2020	5	18	#9bba2e	#bbe784	51.5072	-0.1275	#ffffff	red
COG617427	2020-05-15	20	UK	UK-ENG	PHEC	B.1.13	100	UK9	UK9	G	2020	5	15	#5aeab3	#bbe784	51.5072	-0.1275	#6135b4	red
COG524676	2020-05-07	19	UK	UK-ENG	PHEC	B.1.1	100	UK1244	other	G	2020	5	7	#9bba2e	#bbe784	53.1635	-2.7359	#ffffff	red
COG221101	2020-05-10	20	UK	UK-ENG	PHEC	B.1.1.1	100	UK5	UK5	G	2020	5	10	#b54946	#bbe784	54.5833	-2.8333	#60e54a	red
COG579902	2020-05-11	20	UK	UK-ENG	PHEC	B.1.1	96	UK882	other	G	2020	5	11	#9bba2e	#bbe784	51.5072	-0.1275	#ffffff	red
COG968284	2020-05-09	19	UK	UK-ENG	PHEC	B.1.1.1	99	UK5	UK5	G	2020	5	9	#b54946	#bbe784	51.5072	-0.1275	#60e54a	red
COG066918	2020-05-04	19	UK	UK-ENG	PHEC	B.1.1	100	UK5668	other	G	2020	5	4	#9bba2e	#bbe784	51.5072	-0.1275	#ffffff	red
COG239430	2020-05-07	19	UK	UK-ENG	PHEC	B.2.1	100	UK5749	other	D	2020	5	7	#d73b27	#bbe784	51.5072	-0.1275	#ffffff	green
COG173060	2020-05-12	20	UK	UK-ENG	PHEC	B.1	97	UK5126	other	G	2020	5	12	#3d46a8	#bbe784	51.5072	-0.1275	#ffffff	red
COG550622	2020-05-12	20	UK	UK-ENG	PHEC	B.1	95	UK5126	other	G	2020	5	12	#3d46a8	#bbe784	51.5072	-0.1275	#ffffff	red
COG635875	2020-05-13	20	UK	UK-ENG	PHEC	B.1.1	99	UK5212	other	G	2020	5	13	#9bba2e	#bbe784	51.5072	-0.1275	#ffffff	red
COG473692	2020-05-07	19	UK	UK-ENG	PHEC	B.2	87	UK5750	other	D	2020	5	7	#dc80cf	#bbe784	51.5072	-0.1275	#ffffff	green
COG602184	2020-05-06	19	UK	UK-ENG	PHEC	B.1.1	100	UK15	other	G	2020	5	6	#9bba2e	#bbe784	51.8333	-2.1667	#ffffff	red
COG602148	2020-05-11	20	UK	UK-ENG	PHEC	B.1	100	UK5742	other	G	2020	5	11	#3d46a8	#bbe784	53.8333	-2.5	#ffffff	red
COG747568	2020-05-18	21	UK	UK-ENG	PHEC	B.2.2	99	UK5549	other	D	2020	5	18	#6a69b4	#bbe784	51.5072	-0.1275	#ffffff	green
COG405695	2020-05-06	19	UK	UK-ENG	PHEC	B.1.1	99	UK809	other	G	2020	5	6	#9bba2e	#bbe784	53.8333	-2.5	#ffffff	red
COG807484	2020-05-14	20	UK	UK-ENG	PHEC	B.1.1	98	UK4242	other	G	2020	5	14	#9bba2e	#bbe784	51.3993	-1.32352	#ffffff	red
COG886202	2020-05-07	19	UK	UK-ENG	PHEC	B.1.1	99	UK722	other	G	2020	5	7	#9bba2e	#bbe784	51.5072	-0.1275	#ffffff	red
COG232036	2020-05-07	19	UK	UK-ENG	PHEC	B.2.1	96	UK5750	other	D	2020	5	7	#d73b27	#bbe784	51.5072	-0.1275	#ffffff	green
COG539106	2020-05-13	20	UK	UK-ENG	PHEC	B.1.1	95	UK5208	other	G	2020	5	13	#9bba2e	#bbe784	51.8333	-2.1667	#ffffff	red
COG246735	2020-05-13	20	UK	UK-ENG	PHEC	B.1.1	99	UK5212	other	G	2020	5	13	#9bba2e	#bbe784	51.5072	-0.1275	#ffffff	red
COG730087	2020-05-19	21	UK	UK-ENG	PHEC	B.1.1	96	UK5669	other	G	2020	5	19	#9bba2e	#bbe784	51.2245	0.7334	#ffffff	red
COG448568	2020-05-13	20	UK	UK-ENG	PHEC	B.1.1	95	UK3179	other	G	2020	5	13	#9bba2e	#bbe784	51.5072	-0.1275	#ffffff	red
COG587964	2020-05-13	20	UK	UK-ENG	PHEC	B.1	95	UK201	other	G	2020	5	13	#3d46a8	#bbe784	53.9112	-0.5813	#ffffff	red
COG010074	2020-05-06	19	UK	UK-ENG	PHEC	B.1	100	UK5734	other	G	2020	5	6	#3d46a8	#bbe784	51.5072	-0.1275	#ffffff	red
COG045943	2020-05-12	20	UK	UK-ENG	PHEC	B.1.1	100	UK177	other	G	2020	5	12	#9bba2e	#bbe784	51.25	-1.9167	#ffffff	red
COG206733	2020-05-13	20	UK	UK-ENG	PHEC	B.1.1	100	UK5208	other	G	2020	5	13	#9bba2e	#bbe784	51.8333	-2.1667	#ffffff	red
COG989152	2020-05-19	21	UK	UK-ENG	PHEC	B.1.1	99	UK5212	other	G	2020	5	19	#9bba2e	#bbe784	51.5072	-0.1275	#ffffff	red
COG762298	2020-05-26	22	UK	UK-SCT	EDIN	B.1.1.14	100	UK304	other	G	2020	5	26	#8081ff	#60e54a	55.9167	-3.5	#ffffff	red
COG547134	2020-04-03	14	UK	UK-SCT	EDIN	B.1	95	UK5090	other	G	2020	4	3	#3d46a8	#60e54a	55.42	-2.79	#ffffff	red
COG009004	2020-03-28	13	UK	UK-SCT	EDIN	B.1	95	UK1205	other	G	2020	3	28	#3d46a8	#60e54a	55.42	-2.79	#ffffff	red
COG964471	2020-05-13	20	UK	UK-SCT	EDIN	B.1.1.4	100	UK53	other	G	2020	5	13	#bbff5b	#60e54a	55.95	-3.19889	#ffffff	red
COG073772	2020-03-27	13	UK	UK-SCT	EDIN	B.1	96	UK36	UK36	G	2020	3	27	#3d46a8	#60e54a	55.42	-2.79	#3d46a8	red
COG134627	2020-05-25	22	UK	UK-SCT	EDIN	B.1.5	96	UK1539	other	G	2020	5	25	#ea6527	#60e54a	56.3333	-3	#ffffff	red
COG490397	2020-03-31	14	UK	UK-SCT	EDIN	B.1	96	UK1209	other	G	2020	3	31	#3d46a8	#60e54a	55.42	-2.79	#ffffff	red
COG469975	2020-05-05	19	UK	UK-WLS	PHWC	B.3	100	UK61	UK61	D	2020	5	5	#a52869	#e03da9	51.86	-4.31	#e03da9	green
COG325423	2020-05-04	19	UK	UK-WLS	PHWC	B.1.p11	95	UK495	other	G	2020	5	4	#f6da72	#e03da9	53.0463	-2.9932	#ffffff	red
COG581658	2020-05-04	19	UK	UK-WLS	PHWC	B.1.1	99	UK762	other	G	2020	5	4	#9bba2e	#e03da9	51.6167	-3.95	#ffffff	red
COG286288	2020-05-09	19	UK	UK-WLS	PHWC	B.1.1	99	UK298	other	G	2020	5	9	#9bba2e	#e03da9	51.659	-3.4488	#ffffff	red
COG689309	2020-04-21	17	UK	UK-WLS	PHWC	B.1	100	UK4507	other	G	2020	4	21	#3d46a8	#e03da9	51.7429	-3.37805	#ffffff	red
COG767541	2020-03-26	13	UK	UK-WLS	PHWC	B.1.5	71	UK1608	other	G	2020	3	26	#ea6527	#e03da9	53.0463	-2.9932	#ffffff	red
COG889712	2020-04-22	17	UK	UK-WLS	PHWC	B.1.5	72	UK705	other	G	2020	4	22	#ea6527	#e03da9	51.7775	-3.2044	#ffffff	red
COG423984	2020-04-21	17	UK	UK-WLS	PHWC	B.1.35	100	UK42	UK42	G	2020	4	21	#c8f491	#e03da9	51.6167	-3.95	#9c31a6	red
COG935548	2020-04-13	16	UK	UK-WLS	PHWC	B.1	100	UK187	other	G	2020	4	13	#3d46a8	#e03da9	52.3333	-3.4167	#ffffff	red
COG175553	2020-05-04	19	UK	UK-WLS	PHWC	B.1.1	99	UK193	other	G	2020	5	4	#9bba2e	#e03da9	52.3496	-3.63785	#ffffff	red
COG693276	2020-04-11	15	UK	UK-WLS	PHWC	B.1.1.2	100	UK158	UK158	G	2020	4	11	#f68270	#e03da9	51.4	-3.28	#663e98	red
COG547286	2020-05-09	19	UK	UK-WLS	PHWC	B.1.1	99	UK5671	other	G	2020	5	9	#9bba2e	#e03da9	52.3333	-3.4167	#ffffff	red
COG370858	2020-03-27	13	UK	UK-WLS	PHWC	B.1.1.2	100	UK158	UK158	G	2020	3	27	#f68270	#e03da9	51.48	-3.18	#663e98	red
COG030684	2020-04-22	17	UK	UK-WLS	PHWC	B.1	100	UK2916	UK2916	G	2020	4	22	#3d46a8	#e03da9	51.6167	-3.95	#47ad6b	red
COG219450	2020-05-07	19	UK	UK-WLS	PHWC	B.1.1.2	97	UK158	UK158	G	2020	5	7	#f68270	#e03da9	51.48	-3.18	#663e98	red
COG848439	2020-05-05	19	UK	UK-WLS	PHWC	B.1.p11	71	UK495	other	G	2020	5	5	#f6da72	#e03da9	53.0463	-2.9932	#ffffff	red
COG163695	2020-04-20	17	UK	UK-WLS	PHWC	B.1.1	95	UK3077	other	G	2020	4	20	#9bba2e	#e03da9	51.86	-4.31	#ffffff	red
COG003815	2020-03-31	14	UK	UK-WLS	PHWC	B.1.44	100	UK19	UK19	G	2020	3	31	#4b76d5	#e03da9	51.48	-3.18	#e5c42c	red
COG712397	2020-04-11	15	UK	UK-WLS	PHWC	B.3	99	UK122	other	D	2020	4	11	#a52869	#e03da9	51.48	-3.18	#ffffff	green
COG256552	2020-04-13	16	UK	UK-WLS	PHWC	B.1.1	99	UK5672	other	G	2020	4	13	#9bba2e	#e03da9	51.6167	-3.95	#ffffff	red
COG825753	2020-03-29	14	UK	UK-WLS	PHWC	B.3	100	UK61	UK61	D	2020	3	29	#a52869	#e03da9	51.65	-3.02	#e03da9	green
COG454147	2020-03-30	14	UK	UK-WLS	PHWC	B.1.1.2	97	UK158	UK158	G	2020	3	30	#f68270	#e03da9	51.5833	-3	#663e98	red
COG679018	2020-05-07	19	UK	UK-WLS	PHWC	B.1.1	95	UK5673	other	G	2020	5	7	#9bba2e	#e03da9	52.3333	-3.4167	#ffffff	red
COG021091	2020-04-20	17	UK	UK-WLS	PHWC	B.1.1.2	100	UK158	UK158	G	2020	4	20	#f68270	#e03da9	51.659	-3.4488	#663e98	red
COG595213	2020-03-30	14	UK	UK-WLS	PHWC	B.1	100	UK187	other	G	2020	3	30	#3d46a8	#e03da9	51.6167	-3.95	#ffffff	red
COG401032	2020-05-02	18	UK	UK-WLS	PHWC	B.1.1	99	UK298	other	G	2020	5	2	#9bba2e	#e03da9	51.659	-3.4488	#ffffff	red
COG679617	2020-04-06	15	UK	UK-WLS	PHWC	B.1.1	100	UK4659	other	G	2020	4	6	#9bba2e	#e03da9	51.65	-3.02	#ffffff	red
COG436016	2020-03-30	14	UK	UK-WLS	PHWC	B	99	UK273	other	D	2020	3	30	#e5c42c	#e03da9	51.6167	-3.95	#ffffff	green
COG750882	2020-04-21	17	UK	UK-WLS	PHWC	B.1.1	96	UK632	UK632	G	2020	4	21	#9bba2e	#e03da9	53.32	-3.49	#6990eb	red
COG861542	2020-03-27	13	UK	UK-WLS	PHWC	B.1.44	99	UK19	UK19	G	2020	3	27	#4b76d5	#e03da9	51.659	-3.4488	#e5c42c	red
COG957729	2020-05-05	19	UK	UK-WLS	PHWC	B.1	100	UK4507	other	G	2020	5	5	#3d46a8	#e03da9	51.7429	-3.37805	#ffffff	red
COG017236	2020-03-31	14	UK	UK-WLS	PHWC	B.1.1	99	UK5674	other	G	2020	3	31	#9bba2e	#e03da9	51.48	-3.18	#ffffff	red
COG074121	2020-04-13	16	UK	UK-WLS	PHWC	B.1.1	99	UK471	other	G	2020	4	13	#9bba2e	#e03da9	51.7775	-3.2044	#ffffff	red
COG948663	2020-04-21	17	UK	UK-WLS	PHWC	B.2	93	UK5682	other	D	2020	4	21	#dc80cf	#e03da9	51.6167	-3.95	#ffffff	green
COG577091	2020-03-29	14	UK	UK-WLS	PHWC	B.2.2	86	UK5556	other	D	2020	3	29	#6a69b4	#e03da9	51.7775	-3.2044	#ffffff	green
COG744379	2020-05-06	19	UK	UK-WLS	PHWC	B.1.1	97	UK5675	other	G	2020	5	6	#9bba2e	#e03da9	53.17	-3.14	#ffffff	red
COG644449	2020-03-31	14	UK	UK-WLS	PHWC	B.3	100	UK74	other	D	2020	3	31	#a52869	#e03da9	51.48	-3.18	#ffffff	green
COG912086	2020-03-31	14	UK	UK-WLS	PHWC	B.1.1	100	UK5676	other	G	2020	3	31	#9bba2e	#e03da9	51.48	-3.18	#ffffff	red
COG821021	2020-05-03	19	UK	UK-WLS	PHWC	B.1.p11	76	UK2913	UK2913	G	2020	5	3	#f6da72	#e03da9	53.0463	-2.9932	#dc80cf	red
COG071155	2020-05-08	19	UK	UK-WLS	PHWC	B.1.1.2	100	UK158	UK158	G	2020	5	8	#f68270	#e03da9	51.4	-3.28	#663e98	red
COG389002	2020-05-07	19	UK	UK-WLS	PHWC	B.1.1	95	UK635	other	G	2020	5	7	#9bba2e	#e03da9	53.26	-4.31	#ffffff	red
COG327876	2020-05-04	19	UK	UK-WLS	PHWC	B.1.1	96	UK3075	other	G	2020	5	4	#9bba2e	#e03da9	52.935	-4.0948	#ffffff	red
COG452086	2020-05-08	19	UK	UK-WLS	PHWC	B.1	95	UK3021	UK3021	G	2020	5	8	#3d46a8	#e03da9	51.659	-3.4488	#5d781e	red
COG954149	2020-04-01	14	UK	UK-WLS	PHWC	B.1.1	97	UK5261	other	G	2020	4	1	#9bba2e	#e03da9	51.48	-3.18	#ffffff	red
COG790076	2020-03-30	14	UK	UK-WLS	PHWC	B.2.1	96	UK184	other	D	2020	3	30	#d73b27	#e03da9	51.66	-3.81	#ffffff	green
COG402775	2020-03-30	14	UK	UK-WLS	PHWC	B.1.5	72	UK436	other	G	2020	3	30	#ea6527	#e03da9	52.3496	-3.63785	#ffffff	red
COG082831	2020-03-25	13	UK	UK-WLS	PHWC	B.3	100	UK61	UK61	D	2020	3	25	#a52869	#e03da9	51.5827	-3.20402	#e03da9	green
COG930436	2020-05-04	19	UK	UK-WLS	PHWC	B.1	100	UK4507	other	G	2020	5	4	#3d46a8	#e03da9	51.7429	-3.37805	#ffffff	red
COG597939	2020-04-19	17	UK	UK-WLS	PHWC	B.1.1	96	UK632	UK632	G	2020	4	19	#9bba2e	#e03da9	53.32	-3.49	#6990eb	red
COG178983	2020-05-07	19	UK	UK-WLS	PHWC	B.1.35	100	UK42	UK42	G	2020	5	7	#c8f491	#e03da9	51.86	-4.31	#9c31a6	red
COG795707	2020-03-26	13	UK	UK-WLS	PHWC	B.1.5	66	UK1608	other	G	2020	3	26	#ea6527	#e03da9	53.0463	-2.9932	#ffffff	red
COG039021	2020-04-20	17	UK	UK-WLS	PHWC	B.1.1.1	89	UK5	UK5	G	2020	4	20	#b54946	#e03da9	51.66	-3.81	#60e54a	red
COG516735	2020-03-31	14	UK	UK-WLS	PHWC	B.2.1	98	UK682	other	D	2020	3	31	#d73b27	#e03da9	51.5833	-3	#ffffff	green
COG620407	2020-05-07	19	UK	UK-WLS	PHWC	B.1.1.2	100	UK158	UK158	G	2020	5	7	#f68270	#e03da9	51.48	-3.18	#663e98	red
COG340075	2020-05-07	19	UK	UK-WLS	PHWC	B.1.1	97	UK537	other	G	2020	5	7	#9bba2e	#e03da9	51.659	-3.4488	#ffffff	red
COG545522	2020-04-20	17	UK	UK-WLS	PHWC	B.1.p11	74	UK495	other	G	2020	4	20	#f6da72	#e03da9	53.0463	-2.9932	#ffffff	red
COG755242	2020-05-05	19	UK	UK-WLS	PHWC	B.1	94	UK3021	UK3021	G	2020	5	5	#3d46a8	#e03da9	51.659	-3.4488	#5d781e	red
COG789544	2020-03-31	14	UK	UK-WLS	PHWC	B.3	100	UK61	UK61	D	2020	3	31	#a52869	#e03da9	51.5827	-3.20402	#e03da9	green
COG805886	2020-05-04	19	UK	UK-WLS	PHWC	B.1.1	96	UK298	other	G	2020	5	4	#9bba2e	#e03da9	51.5833	-3	#ffffff	red
COG402231	2020-05-05	19	UK	UK-WLS	PHWC	B.1	96	UK801	other	G	2020	5	5	#3d46a8	#e03da9	51.4	-3.28	#ffffff	red
COG232888	2020-03-31	14	UK	UK-WLS	PHWC	B.1.1.2	100	UK158	UK158	G	2020	3	31	#f68270	#e03da9	51.4	-3.28	#663e98	red
COG521738	2020-05-09	19	UK	UK-WLS	PHWC	B.1.1	100	UK5677	other	G	2020	5	9	#9bba2e	#e03da9	52.3333	-3.4167	#ffffff	red
COG808368	2020-03-26	13	UK	UK-WLS	PHWC	B.1.1	96	UK471	other	G	2020	3	26	#9bba2e	#e03da9	51.65	-3.02	#ffffff	red
COG327326	2020-05-04	19	UK	UK-WLS	PHWC	B.1.1	100	UK632	UK632	G	2020	5	4	#9bba2e	#e03da9	53.17	-3.14	#6990eb	red
COG620098	2020-04-20	17	UK	UK-WLS	PHWC	B.1	95	UK3021	UK3021	G	2020	4	20	#3d46a8	#e03da9	51.7429	-3.37805	#5d781e	red
COG277756	2020-03-31	14	UK	UK-WLS	PHWC	B.1.p11	88	UK2913	UK2913	G	2020	3	31	#f6da72	#e03da9	51.48	-3.18	#dc80cf	red
COG534020	2020-04-17	16	UK	UK-WLS	PHWC	B.1.1.p16	100	UK633	other	G	2020	4	17	#d4ff9d	#e03da9	53.28	-3.83	#ffffff	red
COG817423	2020-04-13	16	UK	UK-WLS	PHWC	B.3	100	UK61	UK61	D	2020	4	13	#a52869	#e03da9	51.5833	-3	#e03da9	green
COG095412	2020-05-06	19	UK	UK-WLS	PHWC	B.1.1	96	UK5322	other	G	2020	5	6	#9bba2e	#e03da9	53.28	-3.83	#ffffff	red
COG656020	2020-05-04	19	UK	UK-WLS	PHWC	B.1.p11	71	UK495	other	G	2020	5	4	#f6da72	#e03da9	53.0463	-2.9932	#ffffff	red
COG473274	2020-03-27	13	UK	UK-WLS	PHWC	B.1.1	96	UK3944	other	G	2020	3	27	#9bba2e	#e03da9	53.32	-3.49	#ffffff	red
COG418734	2020-03-31	14	UK	UK-WLS	PHWC	B.1	95	UK3021	UK3021	G	2020	3	31	#3d46a8	#e03da9	51.48	-3.18	#5d781e	red
COG492273	2020-04-06	15	UK	UK-WLS	PHWC	B.1.1	96	UK5678	other	G	2020	4	6	#9bba2e	#e03da9	52.935	-4.0948	#ffffff	red
COG008668	2020-05-05	19	UK	UK-WLS	PHWC	B.2.2	96	UK5561	other	D	2020	5	5	#6a69b4	#e03da9	51.9906	-4.98409	#ffffff	green
COG672173	2020-03-27	13	UK	UK-WLS	PHWC	B.1	100	UK42	UK42	G	2020	3	27	#3d46a8	#e03da9	51.66	-3.81	#9c31a6	red
COG508409	2020-05-04	19	UK	UK-WLS	PHWC	B.1.1	95	UK632	UK632	G	2020	5	4	#9bba2e	#e03da9	53.0463	-2.9932	#6990eb	red
COG898495	2020-03-27	13	UK	UK-WLS	PHWC	B.2.1	95	UK184	other	D	2020	3	27	#d73b27	#e03da9	51.6167	-3.95	#ffffff	green
COG825189	2020-05-04	19	UK	UK-WLS	PHWC	B.1.1	99	UK632	UK632	G	2020	5	4	#9bba2e	#e03da9	53.17	-3.14	#6990eb	red
COG268376	2020-03-27	13	UK	UK-WLS	PHWC	B.2	92	UK5836	other	D	2020	3	27	#dc80cf	#e03da9	51.659	-3.4488	#ffffff	green
COG374630	2020-04-01	14	UK	UK-WLS	PHWC	B.1	99	UK404	other	G	2020	4	1	#3d46a8	#e03da9	51.48	-3.18	#ffffff	red
COG800906	2020-04-19	17	UK	UK-WLS	PHWC	B.1.5.6	97	UK2200	UK2200	G	2020	4	19	#e98ddc	#e03da9	51.86	-4.31	#43458c	red
COG586533	2020-05-04	19	UK	UK-WLS	PHWC	B.1.p11	97	UK2913	UK2913	G	2020	5	4	#f6da72	#e03da9	53.0463	-2.9932	#dc80cf	red
COG633523	2020-03-31	14	UK	UK-WLS	PHWC	B.3	100	UK61	UK61	D	2020	3	31	#a52869	#e03da9	51.48	-3.18	#e03da9	green
COG496928	2020-04-22	17	UK	UK-WLS	PHWC	B.1.1	96	UK761	other	G	2020	4	22	#9bba2e	#e03da9	51.66	-3.81	#ffffff	red
COG843119	2020-04-08	15	UK	UK-WLS	PHWC	B.1	100	UK1736	other	G	2020	4	8	#3d46a8	#e03da9	51.4	-3.28	#ffffff	red
COG241340	2020-04-20	17	UK	UK-WLS	PHWC	B.1	96	UK3021	UK3021	G	2020	4	20	#3d46a8	#e03da9	51.659	-3.4488	#5d781e	red
COG936267	2020-03-31	14	UK	UK-WLS	PHWC	B.1.1	99	UK5679	other	G	2020	3	31	#9bba2e	#e03da9	51.48	-3.18	#ffffff	red
COG635606	2020-04-17	16	UK	UK-WLS	PHWC	B.1.1	98	UK632	UK632	G	2020	4	17	#9bba2e	#e03da9	53.32	-3.49	#6990eb	red
COG581928	2020-04-21	17	UK	UK-WLS	PHWC	B.2	90	UK5682	other	D	2020	4	21	#dc80cf	#e03da9	51.6167	-3.95	#ffffff	green
COG819112	2020-03-30	14	UK	UK-WLS	PHWC	B.1.p11	100	UK2464	UK2464	G	2020	3	30	#f6da72	#e03da9	51.5833	-3	#a48724	red
COG227115	2020-04-13	16	UK	UK-WLS	PHWC	B.1.1	99	UK632	UK632	G	2020	4	13	#9bba2e	#e03da9	53.32	-3.49	#6990eb	red
COG726973	2020-05-08	19	UK	UK-WLS	PHWC	B.1	96	UK3021	UK3021	G	2020	5	8	#3d46a8	#e03da9	51.659	-3.4488	#5d781e	red
COG145463	2020-04-13	16	UK	UK-WLS	PHWC	B.1.1	96	UK249	other	G	2020	4	13	#9bba2e	#e03da9	53.26	-4.31	#ffffff	red
COG408296	2020-05-04	19	UK	UK-WLS	PHWC	B.1.1	97	UK269	other	G	2020	5	4	#9bba2e	#e03da9	53.17	-3.14	#ffffff	red
COG557315	2020-05-04	19	UK	UK-WLS	PHWC	B.1	100	UK5736	other	G	2020	5	4	#3d46a8	#e03da9	51.59	-2.75	#ffffff	red
COG889079	2020-05-04	19	UK	UK-WLS	PHWC	B.1.1.2	99	UK158	UK158	G	2020	5	4	#f68270	#e03da9	51.4	-3.28	#663e98	red
COG407480	2020-05-04	19	UK	UK-WLS	PHWC	B.3	100	UK61	UK61	D	2020	5	4	#a52869	#e03da9	51.6167	-3.95	#e03da9	green
COG482161	2020-04-21	17	UK	UK-WLS	PHWC	B.1.1.2	86	UK158	UK158	G	2020	4	21	#f68270	#e03da9	51.5827	-3.20402	#663e98	red
COG540757	2020-04-19	17	UK	UK-WLS	PHWC	B.1.1.1	99	UK5	UK5	G	2020	4	19	#b54946	#e03da9	52.935	-4.0948	#60e54a	red
COG860211	2020-03-31	14	UK	UK-WLS	PHWC	B.1.1.2	98	UK158	UK158	G	2020	3	31	#f68270	#e03da9	51.48	-3.18	#663e98	red
COG169216	2020-04-09	15	UK	UK-WLS	PHWC	B.2.1	98	UK968	other	D	2020	4	9	#d73b27	#e03da9	51.48	-3.18	#ffffff	green
COG911395	2020-05-04	19	UK	UK-WLS	PHWC	B.1.1	99	UK632	UK632	G	2020	5	4	#9bba2e	#e03da9	53.28	-3.83	#6990eb	red
COG087787	2020-05-07	19	UK	UK-WLS	PHWC	B.1.1.1	100	UK5	UK5	G	2020	5	7	#b54946	#e03da9	51.59	-2.75	#60e54a	red
COG991095	2020-05-09	19	UK	UK-WLS	PHWC	B.1.44	95	UK19	UK19	G	2020	5	9	#4b76d5	#e03da9	51.48	-3.18	#e5c42c	red
COG527246	2020-05-04	19	UK	UK-WLS	PHWC	B.1	95	UK3021	UK3021	G	2020	5	4	#3d46a8	#e03da9	51.659	-3.4488	#5d781e	red
COG067386	2020-03-26	13	UK	UK-WLS	PHWC	B.3	100	UK61	UK61	D	2020	3	26	#a52869	#e03da9	51.5833	-3	#e03da9	green
COG369687	2020-05-07	19	UK	UK-WLS	PHWC	B.1.1	98	UK761	other	G	2020	5	7	#9bba2e	#e03da9	51.86	-4.31	#ffffff	red
COG277742	2020-05-03	19	UK	UK-WLS	PHWC	B.1	100	UK4507	other	G	2020	5	3	#3d46a8	#e03da9	51.659	-3.4488	#ffffff	red
COG161542	2020-05-05	19	UK	UK-WLS	PHWC	B.1.1.1	100	UK5	UK5	G	2020	5	5	#b54946	#e03da9	51.7775	-3.2044	#60e54a	red
COG860185	2020-05-06	19	UK	UK-WLS	PHWC	B.1.35	100	UK42	UK42	G	2020	5	6	#c8f491	#e03da9	51.86	-4.31	#9c31a6	red
COG115154	2020-03-31	14	UK	UK-WLS	PHWC	B.1.5	98	UK622	other	G	2020	3	31	#ea6527	#e03da9	52.3496	-3.63785	#ffffff	red
COG091655	2020-04-19	17	UK	UK-WLS	PHWC	B.1.1	96	UK571	other	G	2020	4	19	#9bba2e	#e03da9	53.26	-4.31	#ffffff	red
COG641320	2020-04-20	17	UK	UK-WLS	PHWC	B.1	100	UK462	other	G	2020	4	20	#3d46a8	#e03da9	52.3496	-3.63785	#ffffff	red
COG771685	2020-04-20	17	UK	UK-WLS	PHWC	B.2	100	UK77	other	D	2020	4	20	#dc80cf	#e03da9	51.48	-3.18	#ffffff	green
COG555249	2020-05-04	19	UK	UK-WLS	PHWC	B.1.p11	75	UK495	other	G	2020	5	4	#f6da72	#e03da9	53.0463	-2.9932	#ffffff	red
COG233454	2020-04-22	17	UK	UK-WLS	PHWC	B.1.1.1	88	UK5	UK5	G	2020	4	22	#b54946	#e03da9	51.6167	-3.95	#60e54a	red
COG242691	2020-04-21	17	UK	UK-WLS	PHWC	B.1.1	98	UK632	UK632	G	2020	4	21	#9bba2e	#e03da9	52.3333	-3.4167	#6990eb	red
COG253639	2020-03-29	14	UK	UK-WLS	PHWC	B.1	94	UK322	other	G	2020	3	29	#3d46a8	#e03da9	51.86	-4.31	#ffffff	red
COG923182	2020-04-19	17	UK	UK-WLS	PHWC	B.1.1	98	UK632	UK632	G	2020	4	19	#9bba2e	#e03da9	53.28	-3.83	#6990eb	red
COG392003	2020-05-05	19	UK	UK-WLS	PHWC	B.1.1	100	UK5680	other	G	2020	5	5	#9bba2e	#e03da9	51.5827	-3.20402	#ffffff	red
COG863768	2020-05-06	19	UK	UK-WLS	PHWC	B.1	96	UK86	other	G	2020	5	6	#3d46a8	#e03da9	53.17	-3.14	#ffffff	red
COG026778	2020-04-21	17	UK	UK-WLS	PHWC	B.1.1	97	UK5681	other	G	2020	4	21	#9bba2e	#e03da9	52.3333	-3.4167	#ffffff	red
COG161616	2020-05-05	19	UK	UK-WLS	PHWC	B.1	94	UK3021	UK3021	G	2020	5	5	#3d46a8	#e03da9	51.659	-3.4488	#5d781e	red
COG041474	2020-05-03	19	UK	UK-WLS	PHWC	B.1.35	100	UK42	UK42	G	2020	5	3	#c8f491	#e03da9	51.86	-4.31	#9c31a6	red
COG565467	2020-04-07	15	UK	UK-WLS	PHWC	B	95	UK324	other	D	2020	4	7	#e5c42c	#e03da9	51.51	-3.58	#ffffff	green
COG898242	2020-04-20	17	UK	UK-WLS	PHWC	B.1.1	100	UK4045	other	G	2020	4	20	#9bba2e	#e03da9	51.66	-3.81	#ffffff	red
COG569763	2020-03-28	13	UK	UK-WLS	PHWC	B.1.1.2	98	UK158	UK158	G	2020	3	28	#f68270	#e03da9	51.4	-3.28	#663e98	red
COG754265	2020-05-05	19	UK	UK-WLS	PHWC	B.1.1	99	UK2894	other	G	2020	5	5	#9bba2e	#e03da9	52.3496	-3.63785	#ffffff	red
COG232818	2020-04-06	15	UK	UK-WLS	PHWC	B.1	97	UK86	other	G	2020	4	6	#3d46a8	#e03da9	53.17	-3.14	#ffffff	red
COG773396	2020-04-22	17	UK	UK-WLS	PHWC	B.2.2	97	UK5561	other	D	2020	4	22	#6a69b4	#e03da9	51.9906	-4.98409	#ffffff	green
COG589951	2020-04-21	17	UK	UK-WLS	PHWC	B.1.1.2	99	UK158	UK158	G	2020	4	21	#f68270	#e03da9	51.5827	-3.20402	#663e98	red
COG872658	2020-03-30	14	UK	UK-WLS	PHWC	B.1.35	98	UK42	UK42	G	2020	3	30	#c8f491	#e03da9	51.6167	-3.95	#9c31a6	red
COG078213	2020-05-07	19	UK	UK-WLS	PHWC	B.1.44	99	UK19	UK19	G	2020	5	7	#4b76d5	#e03da9	51.4	-3.28	#e5c42c	red
COG839970	2020-05-07	19	UK	UK-WLS	PHWC	B.1.1.1	99	UK5	UK5	G	2020	5	7	#b54946	#e03da9	53.0463	-2.9932	#60e54a	red
COG054058	2020-05-04	19	UK	UK-WLS	PHWC	B.1.1.2	100	UK158	UK158	G	2020	5	4	#f68270	#e03da9	51.48	-3.18	#663e98	red
COG197577	2020-05-04	19	UK	UK-WLS	PHWC	B.1.1	99	UK632	UK632	G	2020	5	4	#9bba2e	#e03da9	53.17	-3.14	#6990eb	red
COG982098	2020-04-06	15	UK	UK-WLS	PHWC	B.2	79	UK738	other	D	2020	4	6	#dc80cf	#e03da9	51.7775	-3.2044	#ffffff	green
COG559000	2020-04-06	15	UK	UK-WLS	PHWC	B.1.5	71	UK652	other	G	2020	4	6	#ea6527	#e03da9	52.935	-4.0948	#ffffff	red
COG806721	2020-05-03	19	UK	UK-WLS	PHWC	B.1.1.2	98	UK158	UK158	G	2020	5	3	#f68270	#e03da9	51.4	-3.28	#663e98	red
COG415910	2020-04-14	16	UK	UK-WLS	PHWC	B.1.1	96	UK572	other	G	2020	4	14	#9bba2e	#e03da9	51.659	-3.4488	#ffffff	red
COG037642	2020-05-04	19	UK	UK-WLS	PHWC	B.1.1	95	UK632	UK632	G	2020	5	4	#9bba2e	#e03da9	53.17	-3.14	#6990eb	red
COG940513	2020-05-05	19	UK	UK-WLS	PHWC	B.1.1	96	UK277	other	G	2020	5	5	#9bba2e	#e03da9	51.659	-3.4488	#ffffff	red
COG595729	2020-03-31	14	UK	UK-WLS	PHWC	B.1.1	96	UK5630	other	G	2020	3	31	#9bba2e	#e03da9	52.3496	-3.63785	#ffffff	red
COG905692	2020-03-31	14	UK	UK-WLS	PHWC	B.3	100	UK61	UK61	D	2020	3	31	#a52869	#e03da9	51.48	-3.18	#e03da9	green
COG921463	2020-03-29	14	UK	UK-WLS	PHWC	B.3	100	UK61	UK61	D	2020	3	29	#a52869	#e03da9	51.5827	-3.20402	#e03da9	green
COG055949	2020-05-07	19	UK	UK-WLS	PHWC	B.1.1.p11	86	UK179	other	G	2020	5	7	#565fc1	#e03da9	51.59	-2.75	#ffffff	red
COG863600	2020-04-06	15	UK	UK-WLS	PHWC	B.1	97	UK86	other	G	2020	4	6	#3d46a8	#e03da9	53.17	-3.14	#ffffff	red
COG503765	2020-05-02	18	UK	UK-WLS	PHWC	B.1.1	97	UK632	UK632	G	2020	5	2	#9bba2e	#e03da9	53.17	-3.14	#6990eb	red
COG534011	2020-05-04	19	UK	UK-WLS	PHWC	B.1	100	UK4507	other	G	2020	5	4	#3d46a8	#e03da9	51.7429	-3.37805	#ffffff	red
COG562490	2020-03-28	13	UK	UK-WLS	PHWC	B.3	100	UK61	UK61	D	2020	3	28	#a52869	#e03da9	51.4	-3.28	#e03da9	green
COG698705	2020-05-04	19	UK	UK-WLS	PHWC	B.1.1.1	99	UK5	UK5	G	2020	5	4	#b54946	#e03da9	51.5833	-3	#60e54a	red
COG920711	2020-05-02	18	UK	UK-WLS	PHWC	B.1	100	UK4507	other	G	2020	5	2	#3d46a8	#e03da9	51.7429	-3.37805	#ffffff	red
COG762982	2020-04-18	16	UK	UK-WLS	PHWC	B.1	97	UK2918	other	G	2020	4	18	#3d46a8	#e03da9	51.6167	-3.95	#ffffff	red
COG679323	2020-05-04	19	UK	UK-WLS	PHWC	B.1	95	UK3021	UK3021	G	2020	5	4	#3d46a8	#e03da9	51.7429	-3.37805	#5d781e	red
COG196931	2020-05-06	19	UK	UK-WLS	PHWC	B.1.1	97	UK5682	other	G	2020	5	6	#9bba2e	#e03da9	51.6167	-3.95	#ffffff	red
COG490039	2020-04-18	16	UK	UK-WLS	PHWC	B.1.1	95	UK5683	other	G	2020	4	18	#9bba2e	#e03da9	51.66	-3.81	#ffffff	red
COG113232	2020-05-04	19	UK	UK-WLS	PHWC	B.1.1	99	UK3075	other	G	2020	5	4	#9bba2e	#e03da9	53.26	-4.31	#ffffff	red
COG327759	2020-03-27	13	UK	UK-WLS	PHWC	B.1.1	95	UK2891	other	G	2020	3	27	#9bba2e	#e03da9	51.48	-3.18	#ffffff	red
COG938779	2020-03-27	13	UK	UK-WLS	PHWC	B.2	94	UK5838	other	D	2020	3	27	#dc80cf	#e03da9	51.86	-4.31	#ffffff	green
COG057677	2020-05-08	19	UK	UK-WLS	PHWC	B.1	98	UK3021	UK3021	G	2020	5	8	#3d46a8	#e03da9	51.659	-3.4488	#5d781e	red
COG042816	2020-05-02	18	UK	UK-WLS	PHWC	B.1.1.1	99	UK5	UK5	G	2020	5	2	#b54946	#e03da9	53.0463	-2.9932	#60e54a	red
COG645490	2020-05-07	19	UK	UK-WLS	PHWC	B.1.1.2	87	UK158	UK158	G	2020	5	7	#f68270	#e03da9	51.48	-3.18	#663e98	red
COG858943	2020-05-05	19	UK	UK-WLS	PHWC	B.1.1.2	98	UK158	UK158	G	2020	5	5	#f68270	#e03da9	51.48	-3.18	#663e98	red
COG121767	2020-05-02	18	UK	UK-WLS	PHWC	B.1	100	UK4507	other	G	2020	5	2	#3d46a8	#e03da9	51.7429	-3.37805	#ffffff	red
COG098249	2020-03-26	13	UK	UK-WLS	PHWC	B	90	UK1115	other	D	2020	3	26	#e5c42c	#e03da9	51.9906	-4.98409	#ffffff	green
COG737021	2020-05-05	19	UK	UK-WLS	PHWC	B.1	96	UK3021	UK3021	G	2020	5	5	#3d46a8	#e03da9	51.659	-3.4488	#5d781e	red
COG835726	2020-05-08	19	UK	UK-WLS	PHWC	B.1.1	100	UK5684	other	G	2020	5	8	#9bba2e	#e03da9	52.935	-4.0948	#ffffff	red
COG817245	2020-04-06	15	UK	UK-WLS	PHWC	B.1	99	UK2149	other	G	2020	4	6	#3d46a8	#e03da9	51.5833	-3	#ffffff	red
COG793365	2020-05-06	19	UK	UK-WLS	PHWC	B.1.1	96	UK2891	other	G	2020	5	6	#9bba2e	#e03da9	51.659	-3.4488	#ffffff	red
COG707942	2020-05-05	19	UK	UK-WLS	PHWC	B.1	100	UK4507	other	G	2020	5	5	#3d46a8	#e03da9	51.659	-3.4488	#ffffff	red
COG744917	2020-05-03	19	UK	UK-WLS	PHWC	B.1.1	96	UK571	other	G	2020	5	3	#9bba2e	#e03da9	53.28	-3.83	#ffffff	red
COG270348	2020-05-07	19	UK	UK-WLS	PHWC	B.1.5	73	UK698	other	G	2020	5	7	#ea6527	#e03da9	52.3496	-3.63785	#ffffff	red
COG667293	2020-04-19	17	UK	UK-WLS	PHWC	B.1.1.1	98	UK5	UK5	G	2020	4	19	#b54946	#e03da9	52.935	-4.0948	#60e54a	red
COG295479	2020-05-03	19	UK	UK-WLS	PHWC	B.1.1	98	UK5322	other	G	2020	5	3	#9bba2e	#e03da9	53.32	-3.49	#ffffff	red
COG392172	2020-03-31	14	UK	UK-WLS	PHWC	B.1.44	96	UK19	UK19	G	2020	3	31	#4b76d5	#e03da9	51.48	-3.18	#e5c42c	red
COG759242	2020-05-03	19	UK	UK-WLS	PHWC	B.1	100	UK4507	other	G	2020	5	3	#3d46a8	#e03da9	51.659	-3.4488	#ffffff	red
COG801916	2020-05-04	19	UK	UK-WLS	PHWC	B.1	96	UK3021	UK3021	G	2020	5	4	#3d46a8	#e03da9	51.659	-3.4488	#5d781e	red
COG800456	2020-05-05	19	UK	UK-WLS	PHWC	B.1	94	UK64	other	G	2020	5	5	#3d46a8	#e03da9	51.659	-3.4488	#ffffff	red
COG264540	2020-05-07	19	UK	UK-WLS	PHWC	B.1.44	98	UK19	UK19	G	2020	5	7	#4b76d5	#e03da9	51.4	-3.28	#e5c42c	red
COG572863	2020-05-07	19	UK	UK-WLS	PHWC	B.1.1	98	UK298	other	G	2020	5	7	#9bba2e	#e03da9	52.3496	-3.63785	#ffffff	red
COG907504	2020-04-03	14	UK	UK-WLS	PHWC	B.1	100	UK5738	other	G	2020	4	3	#3d46a8	#e03da9	51.59	-2.75	#ffffff	red
COG422327	2020-03-31	14	UK	UK-WLS	PHWC	B.2.2	95	UK5556	other	D	2020	3	31	#6a69b4	#e03da9	51.65	-3.02	#ffffff	green
COG043228	2020-05-07	19	UK	UK-WLS	PHWC	B.1.1.2	88	UK158	UK158	G	2020	5	7	#f68270	#e03da9	51.48	-3.18	#663e98	red
COG145403	2020-04-19	17	UK	UK-WLS	PHWC	B.1.1	99	UK632	UK632	G	2020	4	19	#9bba2e	#e03da9	52.3496	-3.63785	#6990eb	red
COG262790	2020-03-27	13	UK	UK-WLS	PHWC	B.3	100	UK61	UK61	D	2020	3	27	#a52869	#e03da9	51.48	-3.18	#e03da9	green
COG351201	2020-04-08	15	UK	UK-WLS	PHWC	B	95	UK947	other	D	2020	4	8	#e5c42c	#e03da9	52.3333	-3.4167	#ffffff	green
COG209638	2020-05-06	19	UK	UK-WLS	PHWC	B.1.35	100	UK42	UK42	G	2020	5	6	#c8f491	#e03da9	51.86	-4.31	#9c31a6	red
COG030829	2020-05-07	19	UK	UK-WLS	PHWC	B.1.1	96	UK635	other	G	2020	5	7	#9bba2e	#e03da9	52.935	-4.0948	#ffffff	red
COG784283	2020-03-31	14	UK	UK-WLS	PHWC	B.1.1.2	100	UK158	UK158	G	2020	3	31	#f68270	#e03da9	51.5827	-3.20402	#663e98	red
COG317710	2020-05-07	19	UK	UK-WLS	PHWC	B.1	100	UK4507	other	G	2020	5	7	#3d46a8	#e03da9	51.59	-2.75	#ffffff	red
COG641183	2020-05-03	19	UK	UK-WLS	PHWC	B.1.1	96	UK5685	other	G	2020	5	3	#9bba2e	#e03da9	51.66	-3.81	#ffffff	red
COG957881	2020-05-04	19	UK	UK-WLS	PHWC	B.1.1	96	UK193	other	G	2020	5	4	#9bba2e	#e03da9	52.3496	-3.63785	#ffffff	red
COG138078	2020-05-04	19	UK	UK-WLS	PHWC	B.1.5	94	UK735	other	G	2020	5	4	#ea6527	#e03da9	51.659	-3.4488	#ffffff	red
COG662520	2020-04-13	16	UK	UK-WLS	PHWC	B.1.1	95	UK5629	other	G	2020	4	13	#9bba2e	#e03da9	51.7775	-3.2044	#ffffff	red
COG715956	2020-05-05	19	UK	UK-WLS	PHWC	B.1	100	UK42	UK42	G	2020	5	5	#3d46a8	#e03da9	51.5833	-3	#9c31a6	red
COG572368	2020-05-04	19	UK	UK-WLS	PHWC	B.1.1	97	UK202	other	G	2020	5	4	#9bba2e	#e03da9	53.26	-4.31	#ffffff	red
COG956974	2020-04-08	15	UK	UK-WLS	PHWC	B.1.1	96	UK1011	other	G	2020	4	8	#9bba2e	#e03da9	51.48	-3.18	#ffffff	red
COG989073	2020-03-26	13	UK	UK-WLS	PHWC	B.1.1.2	100	UK158	UK158	G	2020	3	26	#f68270	#e03da9	51.5833	-3	#663e98	red
COG748619	2020-03-31	14	UK	UK-WLS	PHWC	B.1	96	UK3021	UK3021	G	2020	3	31	#3d46a8	#e03da9	51.659	-3.4488	#5d781e	red
COG503955	2020-04-21	17	UK	UK-WLS	PHWC	B.1.1	96	UK269	other	G	2020	4	21	#9bba2e	#e03da9	53.17	-3.14	#ffffff	red
COG029919	2020-04-08	15	UK	UK-WLS	PHWC	B.1.1	99	UK5686	other	G	2020	4	8	#9bba2e	#e03da9	51.48	-3.18	#ffffff	red
COG219991	2020-05-05	19	UK	UK-WLS	PHWC	B.1.1	98	UK1229	other	G	2020	5	5	#9bba2e	#e03da9	52.935	-4.0948	#ffffff	red
COG503544	2020-05-05	19	UK	UK-WLS	PHWC	B.1.1	95	UK5369	other	G	2020	5	5	#9bba2e	#e03da9	53.32	-3.49	#ffffff	red
COG859305	2020-05-04	19	UK	UK-WLS	PHWC	B.1.1	96	UK5322	other	G	2020	5	4	#9bba2e	#e03da9	53.32	-3.49	#ffffff	red
COG557548	2020-05-09	19	UK	UK-WLS	PHWC	B.3	100	UK61	UK61	D	2020	5	9	#a52869	#e03da9	51.86	-4.31	#e03da9	green
COG356134	2020-05-08	19	UK	UK-WLS	PHWC	B.1	100	UK42	UK42	G	2020	5	8	#3d46a8	#e03da9	51.5833	-3	#9c31a6	red
COG096858	2020-05-02	18	UK	UK-WLS	PHWC	B.1	98	UK2953	other	G	2020	5	2	#3d46a8	#e03da9	51.6167	-3.95	#ffffff	red
COG533489	2020-04-01	14	UK	UK-WLS	PHWC	B.1.1.10	79	UK4471	other	G	2020	4	1	#7a4ecd	#e03da9	51.48	-3.18	#ffffff	red
COG501381	2020-05-06	19	UK	UK-WLS	PHWC	B.1.p11	94	UK2913	UK2913	G	2020	5	6	#f6da72	#e03da9	53.0463	-2.9932	#dc80cf	red
COG214789	2020-05-07	19	UK	UK-WLS	PHWC	B.1	100	UK4507	other	G	2020	5	7	#3d46a8	#e03da9	52.3496	-3.63785	#ffffff	red
COG323732	2020-03-28	13	UK	UK-WLS	PHWC	B.3	99	UK159	other	D	2020	3	28	#a52869	#e03da9	51.51	-3.58	#ffffff	green
COG343757	2020-04-10	15	UK	UK-WLS	PHWC	B.1.44	99	UK19	UK19	G	2020	4	10	#4b76d5	#e03da9	51.48	-3.18	#e5c42c	red
COG248767	2020-04-06	15	UK	UK-WLS	PHWC	B.1	98	UK86	other	G	2020	4	6	#3d46a8	#e03da9	53.17	-3.14	#ffffff	red
COG606048	2020-03-31	14	UK	UK-WLS	PHWC	B.1.1.2	100	UK158	UK158	G	2020	3	31	#f68270	#e03da9	51.48	-3.18	#663e98	red
COG949414	2020-05-05	19	UK	UK-WLS	PHWC	B.1	98	UK3021	UK3021	G	2020	5	5	#3d46a8	#e03da9	51.659	-3.4488	#5d781e	red
COG108023	2020-03-29	14	UK	UK-WLS	PHWC	B.3	100	UK61	UK61	D	2020	3	29	#a52869	#e03da9	51.65	-3.02	#e03da9	green
COG584757	2020-05-09	19	UK	UK-WLS	PHWC	B.1.1	99	UK298	other	G	2020	5	9	#9bba2e	#e03da9	51.659	-3.4488	#ffffff	red
COG306376	2020-05-07	19	UK	UK-WLS	PHWC	B.1	100	UK4507	other	G	2020	5	7	#3d46a8	#e03da9	52.3496	-3.63785	#ffffff	red
COG503235	2020-05-05	19	UK	UK-WLS	PHWC	B.1	100	UK86	other	G	2020	5	5	#3d46a8	#e03da9	53.32	-3.49	#ffffff	red
COG730208	2020-05-05	19	UK	UK-WLS	PHWC	B.1	100	UK4507	other	G	2020	5	5	#3d46a8	#e03da9	51.7429	-3.37805	#ffffff	red
COG981463	2020-04-21	17	UK	UK-WLS	PHWC	B.1.1	96	UK5687	other	G	2020	4	21	#9bba2e	#e03da9	51.66	-3.81	#ffffff	red
COG034371	2020-04-06	15	UK	UK-WLS	PHWC	B.3	100	UK61	UK61	D	2020	4	6	#a52869	#e03da9	51.65	-3.02	#e03da9	green
COG682736	2020-03-30	14	UK	UK-WLS	PHWC	B.3	100	UK61	UK61	D	2020	3	30	#a52869	#e03da9	51.65	-3.02	#e03da9	green
COG456518	2020-05-07	19	UK	UK-WLS	PHWC	B.1.1	100	UK632	UK632	G	2020	5	7	#9bba2e	#e03da9	53.28	-3.83	#6990eb	red
COG586914	2020-05-05	19	UK	UK-WLS	PHWC	B.1	98	UK3021	UK3021	G	2020	5	5	#3d46a8	#e03da9	51.659	-3.4488	#5d781e	red
COG289661	2020-05-03	19	UK	UK-WLS	PHWC	B.1	100	UK4507	other	G	2020	5	3	#3d46a8	#e03da9	51.659	-3.4488	#ffffff	red
COG927154	2020-05-04	19	UK	UK-WLS	PHWC	B.1.5	100	UK551	other	G	2020	5	4	#ea6527	#e03da9	51.5827	-3.20402	#ffffff	red
COG798336	2020-04-06	15	UK	UK-WLS	PHWC	B.1.1	100	UK5688	other	G	2020	4	6	#9bba2e	#e03da9	52.935	-4.0948	#ffffff	red
COG065931	2020-05-07	19	UK	UK-WLS	PHWC	B.1.1	100	UK5689	other	G	2020	5	7	#9bba2e	#e03da9	51.51	-3.58	#ffffff	red
COG357401	2020-05-08	19	UK	UK-WLS	PHWC	B.3	100	UK61	UK61	D	2020	5	8	#a52869	#e03da9	51.86	-4.31	#e03da9	green
COG633407	2020-05-06	19	UK	UK-WLS	PHWC	B.3	100	UK61	UK61	D	2020	5	6	#a52869	#e03da9	51.86	-4.31	#e03da9	green
COG027983	2020-04-21	17	UK	UK-WLS	PHWC	B.1.1	98	UK632	UK632	G	2020	4	21	#9bba2e	#e03da9	52.3333	-3.4167	#6990eb	red
COG927269	2020-05-07	19	UK	UK-WLS	PHWC	B.1.1	99	UK504	other	G	2020	5	7	#9bba2e	#e03da9	51.6167	-3.95	#ffffff	red
COG505551	2020-05-04	19	UK	UK-WLS	PHWC	B.1	96	UK3021	UK3021	G	2020	5	4	#3d46a8	#e03da9	51.5833	-3	#5d781e	red
COG542198	2020-05-06	19	UK	UK-WLS	PHWC	B.1.1	95	UK5690	other	G	2020	5	6	#9bba2e	#e03da9	52.3496	-3.63785	#ffffff	red
COG621974	2020-05-05	19	UK	UK-WLS	PHWC	B.1.1	99	UK202	other	G	2020	5	5	#9bba2e	#e03da9	52.935	-4.0948	#ffffff	red
COG423966	2020-04-13	16	UK	UK-WLS	PHWC	B.1.1.1	100	UK5	UK5	G	2020	4	13	#b54946	#e03da9	51.6167	-3.95	#60e54a	red
COG682544	2020-05-07	19	UK	UK-WLS	PHWC	B.1.1	100	UK632	UK632	G	2020	5	7	#9bba2e	#e03da9	53.32	-3.49	#6990eb	red
COG889821	2020-03-31	14	UK	UK-WLS	PHWC	B.1.1	96	UK5691	other	G	2020	3	31	#9bba2e	#e03da9	51.4	-3.28	#ffffff	red
COG935348	2020-05-04	19	UK	UK-WLS	PHWC	B.1	99	UK86	other	G	2020	5	4	#3d46a8	#e03da9	53.17	-3.14	#ffffff	red
COG485501	2020-04-20	17	UK	UK-WLS	PHWC	B.1.1.p11	84	UK179	other	G	2020	4	20	#565fc1	#e03da9	52.3496	-3.63785	#ffffff	red
COG483524	2020-04-19	17	UK	UK-WLS	PHWC	B.1.35	100	UK42	UK42	G	2020	4	19	#c8f491	#e03da9	51.6167	-3.95	#9c31a6	red
COG844086	2020-05-07	19	UK	UK-WLS	PHWC	B.1.1	100	UK5322	other	G	2020	5	7	#9bba2e	#e03da9	53.32	-3.49	#ffffff	red
COG394867	2020-03-26	13	UK	UK-WLS	PHWC	B.3	100	UK61	UK61	D	2020	3	26	#a52869	#e03da9	51.65	-3.02	#e03da9	green
COG752098	2020-03-29	14	UK	UK-WLS	PHWC	B.1	96	UK3021	UK3021	G	2020	3	29	#3d46a8	#e03da9	51.48	-3.18	#5d781e	red
COG417016	2020-05-03	19	UK	UK-WLS	PHWC	B.1.1	98	UK5322	other	G	2020	5	3	#9bba2e	#e03da9	53.32	-3.49	#ffffff	red
COG771751	2020-03-29	14	UK	UK-WLS	PHWC	B.1	99	UK3431	other	G	2020	3	29	#3d46a8	#e03da9	51.5833	-3	#ffffff	red
COG592100	2020-05-05	19	UK	UK-WLS	PHWC	B.1.44	98	UK19	UK19	G	2020	5	5	#4b76d5	#e03da9	51.48	-3.18	#e5c42c	red
COG940188	2020-04-19	17	UK	UK-WLS	PHWC	B.1.1.2	98	UK158	UK158	G	2020	4	19	#f68270	#e03da9	51.4	-3.28	#663e98	red
COG984053	2020-05-06	19	UK	UK-WLS	PHWC	B.1.1	95	UK635	other	G	2020	5	6	#9bba2e	#e03da9	53.26	-4.31	#ffffff	red
COG609364	2020-05-02	18	UK	UK-WLS	PHWC	B.1.35	86	UK42	UK42	G	2020	5	2	#c8f491	#e03da9	51.51	-3.58	#9c31a6	red
COG969638	2020-04-21	17	UK	UK-WLS	PHWC	B.1.1	99	UK5692	other	G	2020	4	21	#9bba2e	#e03da9	52.3333	-3.4167	#ffffff	red
COG863399	2020-03-31	14	UK	UK-WLS	PHWC	B.1.1.10	80	UK4476	other	G	2020	3	31	#7a4ecd	#e03da9	51.48	-3.18	#ffffff	red
COG460609	2020-05-07	19	UK	UK-WLS	PHWC	B.1.1.2	98	UK158	UK158	G	2020	5	7	#f68270	#e03da9	51.48	-3.18	#663e98	red
COG604854	2020-05-08	19	UK	UK-WLS	PHWC	B.1	100	UK42	UK42	G	2020	5	8	#3d46a8	#e03da9	51.5833	-3	#9c31a6	red
COG686366	2020-04-06	15	UK	UK-WLS	PHWC	B.1	100	UK836	other	G	2020	4	6	#3d46a8	#e03da9	52.935	-4.0948	#ffffff	red
COG488207	2020-03-29	14	UK	UK-WLS	PHWC	B.3	100	UK61	UK61	D	2020	3	29	#a52869	#e03da9	51.5827	-3.20402	#e03da9	green
COG180125	2020-05-04	19	UK	UK-WLS	PHWC	B.1.1	99	UK632	UK632	G	2020	5	4	#9bba2e	#e03da9	53.17	-3.14	#6990eb	red
COG640053	2020-03-26	13	UK	UK-WLS	PHWC	B.1.1	99	UK5693	other	G	2020	3	26	#9bba2e	#e03da9	51.5833	-3	#ffffff	red
COG230249	2020-04-19	17	UK	UK-WLS	PHWC	B.1.1	96	UK3075	other	G	2020	4	19	#9bba2e	#e03da9	52.935	-4.0948	#ffffff	red
COG966898	2020-04-01	14	UK	UK-WLS	PHWC	B.1	96	UK3021	UK3021	G	2020	4	1	#3d46a8	#e03da9	51.4	-3.28	#5d781e	red
COG631203	2020-05-06	19	UK	UK-WLS	PHWC	B.1.1	96	UK635	other	G	2020	5	6	#9bba2e	#e03da9	53.26	-4.31	#ffffff	red
COG471849	2020-05-02	18	UK	UK-WLS	PHWC	B.1	99	UK36	UK36	G	2020	5	2	#3d46a8	#e03da9	52.3496	-3.63785	#3d46a8	red
COG832120	2020-05-06	19	UK	UK-WLS	PHWC	B.1.1	96	UK635	other	G	2020	5	6	#9bba2e	#e03da9	52.935	-4.0948	#ffffff	red
COG952814	2020-04-13	16	UK	UK-WLS	PHWC	B.1.p11	74	UK495	other	G	2020	4	13	#f6da72	#e03da9	53.17	-3.14	#ffffff	red
COG143616	2020-05-06	19	UK	UK-WLS	PHWC	B.1.1	98	UK5322	other	G	2020	5	6	#9bba2e	#e03da9	53.32	-3.49	#ffffff	red
COG893335	2020-05-02	18	UK	UK-WLS	PHWC	B.1.1	99	UK5322	other	G	2020	5	2	#9bba2e	#e03da9	53.17	-3.14	#ffffff	red
COG210553	2020-05-03	19	UK	UK-WLS	PHWC	B.1	100	UK4507	other	G	2020	5	3	#3d46a8	#e03da9	51.7429	-3.37805	#ffffff	red
COG343798	2020-05-04	19	UK	UK-WLS	PHWC	B.1	95	UK64	other	G	2020	5	4	#3d46a8	#e03da9	51.5833	-3	#ffffff	red
COG468195	2020-05-05	19	UK	UK-WLS	PHWC	B.1	95	UK2078	other	G	2020	5	5	#3d46a8	#e03da9	51.86	-4.31	#ffffff	red
COG104083	2020-03-31	14	UK	UK-WLS	PHWC	B.1.44	99	UK19	UK19	G	2020	3	31	#4b76d5	#e03da9	51.48	-3.18	#e5c42c	red
COG619579	2020-05-04	19	UK	UK-WLS	PHWC	B.1.1	99	UK632	UK632	G	2020	5	4	#9bba2e	#e03da9	53.32	-3.49	#6990eb	red
COG454782	2020-04-13	16	UK	UK-WLS	PHWC	B.1.1	99	UK394	other	G	2020	4	13	#9bba2e	#e03da9	51.48	-3.18	#ffffff	red
COG910961	2020-04-17	16	UK	UK-WLS	PHWC	B.1.1.1	91	UK5	UK5	G	2020	4	17	#b54946	#e03da9	53.28	-3.83	#60e54a	red
COG668767	2020-05-03	19	UK	UK-WLS	PHWC	B.1.1.2	88	UK158	UK158	G	2020	5	3	#f68270	#e03da9	51.5833	-3	#663e98	red
COG677697	2020-03-26	13	UK	UK-WLS	PHWC	B.1.1	100	UK487	other	G	2020	3	26	#9bba2e	#e03da9	53.17	-3.14	#ffffff	red
COG597825	2020-03-27	13	UK	UK-WLS	PHWC	B.2	93	UK5791	other	D	2020	3	27	#dc80cf	#e03da9	51.86	-4.31	#ffffff	green
COG744006	2020-05-04	19	UK	UK-WLS	PHWC	B.1	99	UK493	other	G	2020	5	4	#3d46a8	#e03da9	51.86	-4.31	#ffffff	red
COG442148	2020-04-20	17	UK	UK-WLS	PHWC	B.1.1	99	UK5694	other	G	2020	4	20	#9bba2e	#e03da9	51.51	-3.58	#ffffff	red
COG032921	2020-05-06	19	UK	UK-WLS	PHWC	B.1.1	100	UK5695	other	G	2020	5	6	#9bba2e	#e03da9	52.3496	-3.63785	#ffffff	red
COG777427	2020-04-13	16	UK	UK-WLS	PHWC	B.1.5	71	UK211	other	G	2020	4	13	#ea6527	#e03da9	51.659	-3.4488	#ffffff	red
COG634054	2020-04-22	17	UK	UK-WLS	PHWC	B.1	98	UK64	other	G	2020	4	22	#3d46a8	#e03da9	51.659	-3.4488	#ffffff	red
COG283170	2020-04-17	16	UK	UK-WLS	PHWC	B.1.1	96	UK632	UK632	G	2020	4	17	#9bba2e	#e03da9	53.32	-3.49	#6990eb	red
COG065096	2020-05-06	19	UK	UK-WLS	PHWC	B.1.44	100	UK19	UK19	G	2020	5	6	#4b76d5	#e03da9	51.5833	-3	#e5c42c	red
COG353633	2020-03-26	13	UK	UK-WLS	PHWC	B.3	100	UK61	UK61	D	2020	3	26	#a52869	#e03da9	51.5833	-3	#e03da9	green
COG680645	2020-03-31	14	UK	UK-WLS	PHWC	B.1.1.2	100	UK158	UK158	G	2020	3	31	#f68270	#e03da9	51.48	-3.18	#663e98	red
COG201926	2020-05-08	19	UK	UK-WLS	PHWC	B.1.1.2	100	UK158	UK158	G	2020	5	8	#f68270	#e03da9	51.48	-3.18	#663e98	red
COG776535	2020-03-29	14	UK	UK-WLS	PHWC	B.3	100	UK61	UK61	D	2020	3	29	#a52869	#e03da9	51.5833	-3	#e03da9	green
COG278264	2020-04-20	17	UK	UK-WLS	PHWC	B.1.1	99	UK5326	other	G	2020	4	20	#9bba2e	#e03da9	53.28	-3.83	#ffffff	red
COG433997	2020-03-26	13	UK	UK-WLS	PHWC	B.2.1	100	UK5751	other	D	2020	3	26	#d73b27	#e03da9	51.5827	-3.20402	#ffffff	green
COG354871	2020-05-04	19	UK	UK-WLS	PHWC	B.1	98	UK3021	UK3021	G	2020	5	4	#3d46a8	#e03da9	51.659	-3.4488	#5d781e	red
COG520006	2020-03-26	13	UK	UK-WLS	PHWC	B.1	95	UK874	other	G	2020	3	26	#3d46a8	#e03da9	51.6167	-3.95	#ffffff	red
COG908984	2020-05-07	19	UK	UK-WLS	PHWC	B.1.1.2	98	UK158	UK158	G	2020	5	7	#f68270	#e03da9	51.4	-3.28	#663e98	red
COG190818	2020-05-04	19	UK	UK-WLS	PHWC	B.1.1	96	UK632	UK632	G	2020	5	4	#9bba2e	#e03da9	53.0463	-2.9932	#6990eb	red
COG888196	2020-05-06	19	UK	UK-WLS	PHWC	B.1.44	95	UK19	UK19	G	2020	5	6	#4b76d5	#e03da9	51.5827	-3.20402	#e5c42c	red
COG669519	2020-05-07	19	UK	UK-WLS	PHWC	B.1	100	UK4507	other	G	2020	5	7	#3d46a8	#e03da9	51.7429	-3.37805	#ffffff	red
COG003094	2020-05-07	19	UK	UK-WLS	PHWC	B.1.1	95	UK5322	other	G	2020	5	7	#9bba2e	#e03da9	52.3496	-3.63785	#ffffff	red
COG916269	2020-04-25	17	UK	UK-ENG	PHEC	B.1	93	UK496	other	G	2020	4	25	#3d46a8	#bbe784	51.5072	-0.1275	#ffffff	red
COG140962	2020-04-30	18	UK	UK-ENG	PHEC	B.1.1.9	100	UK89	other	G	2020	4	30	#74e673	#bbe784	51.5072	-0.1275	#ffffff	red
COG910095	2020-04-21	17	UK	UK-ENG	PHEC	B.1.1	98	UK670	other	G	2020	4	21	#9bba2e	#bbe784	51.5072	-0.1275	#ffffff	red
COG209770	2020-04-29	18	UK	UK-ENG	PHEC	B.1.13	99	UK9	UK9	G	2020	4	29	#5aeab3	#bbe784	51.8333	-0.25	#6135b4	red
COG999695	2020-05-11	20	UK	UK-ENG	PHEC	B.1.36	90	UK51	other	G	2020	5	11	#ed4ab6	#bbe784	53.9112	-0.5813	#ffffff	red
COG282320	2020-04-28	18	UK	UK-ENG	PHEC	B.1.p11	98	UK494	UK494	G	2020	4	28	#f6da72	#bbe784	52.3333	0.0833	#e28c23	red
COG042225	2020-04-28	18	UK	UK-ENG	PHEC	B.1.1	96	UK3323	other	G	2020	4	28	#9bba2e	#bbe784	52.3333	0.0833	#ffffff	red
COG516938	2020-04-28	18	UK	UK-ENG	PHEC	B.1.1.1	100	UK5	UK5	G	2020	4	28	#b54946	#bbe784	52.3333	0.0833	#60e54a	red
COG039923	2020-05-02	18	UK	UK-ENG	PHEC	B.1.1	97	UK5682	other	G	2020	5	2	#9bba2e	#bbe784	51.5072	-0.1275	#ffffff	red
COG159495	2020-04-30	18	UK	UK-ENG	PHEC	B.1.1.9	99	UK89	other	G	2020	4	30	#74e673	#bbe784	51.5072	-0.1275	#ffffff	red
COG545434	2020-05-02	18	UK	UK-ENG	PHEC	B.1.1	99	UK3845	other	G	2020	5	2	#9bba2e	#bbe784	51.5072	-0.1275	#ffffff	red
COG269332	2020-05-02	18	UK	UK-ENG	PHEC	B.1.1	100	UK5696	other	G	2020	5	2	#9bba2e	#bbe784	51.5072	-0.1275	#ffffff	red
COG279272	2020-04-30	18	UK	UK-ENG	PHEC	B.1.1	99	UK722	other	G	2020	4	30	#9bba2e	#bbe784	51.5072	-0.1275	#ffffff	red
COG505360	2020-04-30	18	UK	UK-ENG	PHEC	B.1.1.9	99	UK89	other	G	2020	4	30	#74e673	#bbe784	51.5072	-0.1275	#ffffff	red
COG346912	2020-04-30	18	UK	UK-ENG	PHEC	B.1	45	UK325	other	X	2020	4	30	#3d46a8	#bbe784	51.5072	-0.1275	#ffffff
COG723089	2020-04-24	17	UK	UK-ENG	PHEC	B.1	95	UK753	other	G	2020	4	24	#3d46a8	#bbe784	51.5072	-0.1275	#ffffff	red
COG346384	2020-05-02	18	UK	UK-ENG	PHEC	B.1.1	99	UK5697	other	G	2020	5	2	#9bba2e	#bbe784	51.5072	-0.1275	#ffffff	red
COG312264	2020-05-02	18	UK	UK-ENG	PHEC	B.1.1	98	UK219	other	G	2020	5	2	#9bba2e	#bbe784	51.5072	-0.1275	#ffffff	red
COG092353	2020-04-28	18	UK	UK-ENG	PHEC	B.1.p11	100	UK2464	UK2464	G	2020	4	28	#f6da72	#bbe784	52.3333	0.0833	#a48724	red
COG697481	2020-05-04	19	UK	UK-ENG	PHEC	B.1.1	98	UK305	other	G	2020	5	4	#9bba2e	#bbe784	51.25	-0.3333	#ffffff	red
COG199038	2020-05-07	19	UK	UK-ENG	PHEC	B.1.1	96	UK5698	other	G	2020	5	7	#9bba2e	#bbe784	51.25	-0.3333	#ffffff	red
COG649312	2020-05-07	19	UK	UK-ENG	PHEC	B.2.1	98	UK5750	other	D	2020	5	7	#d73b27	#bbe784	51.5072	-0.1275	#ffffff	green
COG898958	2020-04-28	18	UK	UK-ENG	PHEC	B.1	98	UK2292	other	G	2020	4	28	#3d46a8	#bbe784	52.3333	0.0833	#ffffff	red
COG592228	2020-04-30	18	UK	UK-ENG	PHEC	B.1.1	98	UK13	other	G	2020	4	30	#9bba2e	#bbe784	51.5072	-0.1275	#ffffff	red
COG583475	2020-05-05	19	UK	UK-ENG	PHEC	B.1.1	99	UK1859	other	G	2020	5	5	#9bba2e	#bbe784	51.5072	-0.1275	#ffffff	red
COG791191	2020-04-21	17	UK	UK-ENG	PHEC	B.1.1	98	UK670	other	G	2020	4	21	#9bba2e	#bbe784	51.5072	-0.1275	#ffffff	red
COG344535	2020-05-05	19	UK	UK-ENG	PHEC	B.1.1	98	UK5376	other	G	2020	5	5	#9bba2e	#bbe784	51.25	-0.3333	#ffffff	red
COG521382	2020-05-05	19	UK	UK-ENG	PHEC	B.1.1	100	UK177	other	G	2020	5	5	#9bba2e	#bbe784	51.25	-1.9167	#ffffff	red
COG261510	2020-05-02	18	UK	UK-ENG	PHEC	B.1.1	95	UK219	other	G	2020	5	2	#9bba2e	#bbe784	51.5072	-0.1275	#ffffff	red
COG310791	2020-05-05	19	UK	UK-ENG	PHEC	B.1.1	98	UK5376	other	G	2020	5	5	#9bba2e	#bbe784	51.25	-0.3333	#ffffff	red
COG352452	2020-05-02	18	UK	UK-ENG	PHEC	B.1.1	96	UK5699	other	G	2020	5	2	#9bba2e	#bbe784	51.5072	-0.1275	#ffffff	red
COG065929	2020-05-25	22	UK	UK-ENG	CAMB	B.1.1	96	UK103	other	G	2020	5	25	#9bba2e	#8240dd	51.8333	0.5833	#ffffff	red
COG104241	2020-05-26	22	UK	UK-ENG	CAMB	B.1.1	98	UK147	other	G	2020	5	26	#9bba2e	#8240dd	51.8333	0.5833	#ffffff	red
COG702852	2020-05-24	22	UK	UK-ENG	CAMB	B.1.1.1	100	UK5	UK5	G	2020	5	24	#b54946	#8240dd	52.1667	1	#60e54a	red
COG875395	2020-05-21	21	UK	UK-ENG	NOTT	B.1.1.1	100	UK5	UK5	G	2020	5	21	#b54946	#9bba2e	52.955	-1.14917	#60e54a	red
COG084893	2020-05-19	21	UK	UK-ENG	NOTT	B.1.1	97	UK56	other	G	2020	5	19	#9bba2e	#9bba2e	52.955	-1.14917	#ffffff	red
COG367231	2020-05-21	21	UK	UK-ENG	NOTT	B.1.1	95	UK5645	other	G	2020	5	21	#9bba2e	#9bba2e	52.955	-1.14917	#ffffff	red
COG095499	2020-05-21	21	UK	UK-ENG	NOTT	B.1.1	96	UK5700	other	G	2020	5	21	#9bba2e	#9bba2e	52.955	-1.14917	#ffffff	red
COG098335	2020-05-20	21	UK	UK-ENG	NOTT	B.1.1	99	UK56	other	G	2020	5	20	#9bba2e	#9bba2e	52.955	-1.14917	#ffffff	red
COG061121	2020-05-21	21	UK	UK-ENG	NOTT	B.1.1	98	UK56	other	G	2020	5	21	#9bba2e	#9bba2e	52.955	-1.14917	#ffffff	red
COG791752	2020-05-21	21	UK	UK-ENG	NOTT	B.1.1.1	100	UK5	UK5	G	2020	5	21	#b54946	#9bba2e	52.955	-1.14917	#60e54a	red
COG334400	2020-05-18	21	UK	UK-ENG	NOTT	B.1.p11	97	UK2464	UK2464	G	2020	5	18	#f6da72	#9bba2e	52.955	-1.14917	#a48724	red
COG809909	2020-05-21	21	UK	UK-ENG	NOTT	B.1.1.1	100	UK5	UK5	G	2020	5	21	#b54946	#9bba2e	52.955	-1.14917	#60e54a	red
COG407724	2020-05-22	21	UK	UK-ENG	NOTT	B.1.1	98	UK56	other	G	2020	5	22	#9bba2e	#9bba2e	52.955	-1.14917	#ffffff	red
COG582345	2020-05-17	21	UK	UK-ENG	NOTT	B.1.1.9	94	UK89	other	G	2020	5	17	#74e673	#9bba2e	52.955	-1.14917	#ffffff	red
COG687606	2020-05-21	21	UK	UK-ENG	NOTT	B.1.1.1	100	UK5	UK5	G	2020	5	21	#b54946	#9bba2e	52.955	-1.14917	#60e54a	red
COG490197	2020-05-22	21	UK	UK-ENG	NOTT	B.1.1.9	94	UK89	other	G	2020	5	22	#74e673	#9bba2e	52.955	-1.14917	#ffffff	red
COG378925	2020-05-19	21	UK	UK-ENG	NOTT	B.1.1	99	UK247	other	G	2020	5	19	#9bba2e	#9bba2e	52.955	-1.14917	#ffffff	red
COG032596	2020-05-20	21	UK	UK-ENG	NOTT	B.1.1	95	UK56	other	G	2020	5	20	#9bba2e	#9bba2e	52.955	-1.14917	#ffffff	red
COG680021	2020-05-18	21	UK	UK-ENG	NOTT	B.1.1	98	UK632	UK632	G	2020	5	18	#9bba2e	#9bba2e	52.955	-1.14917	#6990eb	red
COG687299	2020-05-19	21	UK	UK-ENG	NOTT	B.1.1	98	UK632	UK632	G	2020	5	19	#9bba2e	#9bba2e	52.955	-1.14917	#6990eb	red
COG829128	2020-05-18	21	UK	UK-ENG	NOTT	B.1.1	98	UK47	other	G	2020	5	18	#9bba2e	#9bba2e	52.955	-1.14917	#ffffff	red
COG662016	2020-05-21	21	UK	UK-ENG	NOTT	B.1.1	96	UK56	other	G	2020	5	21	#9bba2e	#9bba2e	52.955	-1.14917	#ffffff	red
COG818308	2020-05-19	21	UK	UK-ENG	NOTT	B.1.1	98	UK247	other	G	2020	5	19	#9bba2e	#9bba2e	52.955	-1.14917	#ffffff	red
COG307628	2020-05-20	21	UK	UK-ENG	NOTT	B.1.1	98	UK56	other	G	2020	5	20	#9bba2e	#9bba2e	52.955	-1.14917	#ffffff	red
COG304429	2020-05-19	21	UK	UK-ENG	NOTT	B.1.1.1	98	UK5	UK5	G	2020	5	19	#b54946	#9bba2e	52.955	-1.14917	#60e54a	red
COG292711	2020-05-24	22	UK	UK-ENG	NOTT	B.1.1	98	UK247	other	G	2020	5	24	#9bba2e	#9bba2e	52.955	-1.14917	#ffffff	red
COG474965	2020-05-18	21	UK	UK-ENG	NOTT	B.1.1.1	100	UK5	UK5	G	2020	5	18	#b54946	#9bba2e	52.955	-1.14917	#60e54a	red
COG606971	2020-05-19	21	UK	UK-ENG	NOTT	B.1.1	95	UK56	other	G	2020	5	19	#9bba2e	#9bba2e	52.955	-1.14917	#ffffff	red
COG782993	2020-05-18	21	UK	UK-ENG	NOTT	B.1.1.1	100	UK5	UK5	G	2020	5	18	#b54946	#9bba2e	52.955	-1.14917	#60e54a	red
COG101008	2020-05-19	21	UK	UK-ENG	NOTT	B.1.1	95	UK632	UK632	G	2020	5	19	#9bba2e	#9bba2e	52.955	-1.14917	#6990eb	red
COG776436	2020-05-20	21	UK	UK-ENG	NOTT	B.1.1	98	UK56	other	G	2020	5	20	#9bba2e	#9bba2e	52.955	-1.14917	#ffffff	red
COG489006	2020-05-21	21	UK	UK-ENG	NOTT	B.1.1	96	UK56	other	G	2020	5	21	#9bba2e	#9bba2e	52.955	-1.14917	#ffffff	red
COG497012	2020-05-20	21	UK	UK-ENG	NOTT	B.1.1	99	UK632	UK632	G	2020	5	20	#9bba2e	#9bba2e	52.955	-1.14917	#6990eb	red
COG166691	2020-05-18	21	UK	UK-ENG	NOTT	B.1.1.1	100	UK5	UK5	G	2020	5	18	#b54946	#9bba2e	52.955	-1.14917	#60e54a	red
COG750111	2020-05-18	21	UK	UK-ENG	NOTT	B.1.1.1	100	UK5	UK5	G	2020	5	18	#b54946	#9bba2e	52.955	-1.14917	#60e54a	red
COG147858	2020-05-18	21	UK	UK-ENG	NOTT	B.1.1.9	94	UK89	other	G	2020	5	18	#74e673	#9bba2e	52.955	-1.14917	#ffffff	red
COG451481	2020-05-24	22	UK	UK-ENG	NOTT	B.1.1	97	UK56	other	G	2020	5	24	#9bba2e	#9bba2e	52.955	-1.14917	#ffffff	red
COG488799	2020-05-22	21	UK	UK-ENG	NOTT	B.1.1	99	UK247	other	G	2020	5	22	#9bba2e	#9bba2e	52.955	-1.14917	#ffffff	red
COG977467	2020-05-18	21	UK	UK-ENG	NOTT	B	100	UK4	UK4	D	2020	5	18	#e5c42c	#9bba2e	52.955	-1.14917	#8240dd	green
COG396517	2020-05-19	21	UK	UK-ENG	NOTT	B.2.1	98	UK49	other	D	2020	5	19	#d73b27	#9bba2e	52.955	-1.14917	#ffffff	green
COG690171	2020-05-15	20	UK	UK-ENG	NOTT	B.1.5	74	UK260	other	G	2020	5	15	#ea6527	#9bba2e	52.955	-1.14917	#ffffff	red
COG940310	2020-05-19	21	UK	UK-ENG	NOTT	B.1.1	98	UK56	other	G	2020	5	19	#9bba2e	#9bba2e	52.955	-1.14917	#ffffff	red
COG685269	2020-05-22	21	UK	UK-ENG	NOTT	B.1.1.1	100	UK5	UK5	G	2020	5	22	#b54946	#9bba2e	52.955	-1.14917	#60e54a	red
COG778046	2020-05-12	20	UK	UK-ENG	PORT	B.1	90	UK2906	other	G	2020	5	12	#3d46a8	#35872b	51.0833	-1.1667	#ffffff	red
COG434820	2020-05-12	20	UK	UK-ENG	PORT	B.1	88	UK2906	other	G	2020	5	12	#3d46a8	#35872b	51.0833	-1.1667	#ffffff	red
COG079161	2020-05-12	20	UK	UK-ENG	PORT	B.1	89	UK2906	other	G	2020	5	12	#3d46a8	#35872b	51.0833	-1.1667	#ffffff	red
COG450961	2020-05-12	20	UK	UK-ENG	PORT	B.1	89	UK2906	other	G	2020	5	12	#3d46a8	#35872b	51.0833	-1.1667	#ffffff	red
COG131183	2020-05-12	20	UK	UK-ENG	PORT	B.1	88	UK2906	other	G	2020	5	12	#3d46a8	#35872b	51.0833	-1.1667	#ffffff	red
COG132560	2020-05-12	20	UK	UK-ENG	PORT	B.1	90	UK2906	other	G	2020	5	12	#3d46a8	#35872b	51.0833	-1.1667	#ffffff	red
COG795205	2020-05-12	20	UK	UK-ENG	PORT	B.1	90	UK2906	other	G	2020	5	12	#3d46a8	#35872b	51.0833	-1.1667	#ffffff	red
COG532159	2020-05-10	20	UK	UK-ENG	PORT	B	98	UK342	other	D	2020	5	10	#e5c42c	#35872b	51.0833	-1.1667	#ffffff	green
COG853445	2020-05-12	20	UK	UK-ENG	PORT	B.1	88	UK2906	other	G	2020	5	12	#3d46a8	#35872b	51.0833	-1.1667	#ffffff	red
COG253807	2020-05-09	19	UK	UK-ENG	PORT	B.1	100	UK2045	other	G	2020	5	9	#3d46a8	#35872b	51.0833	-1.1667	#ffffff	red
COG291718	2020-04-24	17	UK	UK-SCT	GLAS	B.1	97	UK36	UK36	G	2020	4	24	#3d46a8	#5bcd5a	55.859	-4.2495	#3d46a8	red
COG585519	2020-04-24	17	UK	UK-SCT	GLAS	B.1.p73	96	UK5098	UK5098	G	2020	4	24	#5782e1	#5bcd5a	55.859	-4.2495	#e2304a	red
COG263400	2020-04-24	17	UK	UK-SCT	GLAS	B.1.p73	100	UK5098	UK5098	G	2020	4	24	#5782e1	#5bcd5a	55.859	-4.2495	#e2304a	red
COG747902	2020-04-23	17	UK	UK-SCT	GLAS	B.1	100	UK187	other	G	2020	4	23	#3d46a8	#5bcd5a	55.8667	-3.9167	#ffffff	red
COG416143	2020-04-23	17	UK	UK-SCT	GLAS	B.1.p73	76	UK5098	UK5098	G	2020	4	23	#5782e1	#5bcd5a	55.8333	-4.5	#e2304a	red
COG846768	2020-04-23	17	UK	UK-SCT	GLAS	B.1.1	98	UK4297	other	G	2020	4	23	#9bba2e	#5bcd5a	55.859	-4.2495	#ffffff	red
COG368942	2020-04-23	17	UK	UK-SCT	GLAS	B.1	98	UK36	UK36	G	2020	4	23	#3d46a8	#5bcd5a	55.75	-4.3333	#3d46a8	red
COG633115	2020-04-23	17	UK	UK-SCT	GLAS	B.16	97	UK40	UK40	D	2020	4	23	#ff7e40	#5bcd5a	55.8333	-4.5	#9bba2e	green
COG783576	2020-04-23	17	UK	UK-SCT	GLAS	B.1	99	UK36	UK36	G	2020	4	23	#3d46a8	#5bcd5a	55.8667	-3.9167	#3d46a8	red
COG271694	2020-04-23	17	UK	UK-SCT	GLAS	B.1.p73	74	UK5098	UK5098	G	2020	4	23	#5782e1	#5bcd5a	55.859	-4.2495	#e2304a	red
COG843070	2020-04-23	17	UK	UK-SCT	GLAS	B.1	98	UK88	other	G	2020	4	23	#3d46a8	#5bcd5a	55.8333	-4.5	#ffffff	red
COG329834	2020-04-23	17	UK	UK-SCT	GLAS	B.1	96	UK36	UK36	G	2020	4	23	#3d46a8	#5bcd5a	55.859	-4.2495	#3d46a8	red
COG805121	2020-04-23	17	UK	UK-SCT	GLAS	B.1.p73	99	UK5098	UK5098	G	2020	4	23	#5782e1	#5bcd5a	55.859	-4.2495	#e2304a	red
COG336519	2020-04-23	17	UK	UK-SCT	GLAS	B.1	97	UK36	UK36	G	2020	4	23	#3d46a8	#5bcd5a	55.859	-4.2495	#3d46a8	red
COG805217	2020-04-23	17	UK	UK-SCT	GLAS	B.1.p73	73	UK5098	UK5098	G	2020	4	23	#5782e1	#5bcd5a	55.859	-4.2495	#e2304a	red
COG448193	2020-04-23	17	UK	UK-SCT	GLAS	B.1.p11	95	UK494	UK494	G	2020	4	23	#f6da72	#5bcd5a	55.859	-4.2495	#e28c23	red
COG198752	2020-04-23	17	UK	UK-SCT	GLAS	B.1.p73	99	UK5098	UK5098	G	2020	4	23	#5782e1	#5bcd5a	55.859	-4.2495	#e2304a	red
COG613877	2020-04-23	17	UK	UK-SCT	GLAS	B.1.1	96	UK82	other	G	2020	4	23	#9bba2e	#5bcd5a	55.859	-4.2495	#ffffff	red
COG454231	2020-04-23	17	UK	UK-SCT	GLAS	B.1.p73	99	UK5098	UK5098	G	2020	4	23	#5782e1	#5bcd5a	55.859	-4.2495	#e2304a	red
COG896336	2020-05-25	22	UK	UK-ENG	CAMB	B.1.1	96	UK114	other	G	2020	5	25	#9bba2e	#8240dd	51.8333	0.5833	#ffffff	red
COG988086	2020-05-25	22	UK	UK-ENG	CAMB	B.1	95	UK3	other	G	2020	5	25	#3d46a8	#8240dd	51.8333	0.5833	#ffffff	red
COG681943	2020-05-25	22	UK	UK-ENG	CAMB	B.1.1	96	UK114	other	G	2020	5	25	#9bba2e	#8240dd	51.8333	0.5833	#ffffff	red
COG551266	2020-05-25	22	UK	UK-ENG	CAMB	B.1.1	98	UK114	other	G	2020	5	25	#9bba2e	#8240dd	51.8333	0.5833	#ffffff	red
COG229332	2020-05-25	22	UK	UK-ENG	CAMB	B.1.1	96	UK114	other	G	2020	5	25	#9bba2e	#8240dd	51.8333	0.5833	#ffffff	red
COG040585	2020-05-25	22	UK	UK-ENG	CAMB	B.1.1	97	UK635	other	G	2020	5	25	#9bba2e	#8240dd	51.8333	0.5833	#ffffff	red
COG645487	2020-05-25	22	UK	UK-SCT	EDIN	B.1.5	94	UK1539	other	G	2020	5	25	#ea6527	#60e54a	55.95	-3.19889	#ffffff	red
COG988364	2020-05-06	19	UK	UK-ENG	NORT	B.1.1	95	UK280	other	G	2020	5	6	#9bba2e	#e5c42c	54.5833	-2.8333	#ffffff	red
COG387724	2020-05-07	19	UK	UK-ENG	NORT	B.1.1	100	UK5325	other	G	2020	5	7	#9bba2e	#e5c42c	54.5833	-2.8333	#ffffff	red
COG473447	2020-05-09	19	UK	UK-ENG	NORT	B.1.1	100	UK5	UK5	G	2020	5	9	#9bba2e	#e5c42c	54.5833	-2.8333	#60e54a	red
COG780976	2020-04-15	16	UK	UK-ENG	NORT	B.1	94	UK36	UK36	G	2020	4	15	#3d46a8	#e5c42c	54.5287	-1.177	#3d46a8	red
COG205338	2020-05-13	20	UK	UK-ENG	NORT	B.1.1.1	99	UK5	UK5	G	2020	5	13	#b54946	#e5c42c	54.5833	-2.8333	#60e54a	red
COG999570	2020-04-12	16	UK	UK-ENG	NORT	B.1.1.1	88	UK5	UK5	G	2020	4	12	#b54946	#e5c42c	54.5287	-1.177	#60e54a	red
COG356870	2020-04-12	16	UK	UK-ENG	NORT	B.1.1	100	UK5329	other	G	2020	4	12	#9bba2e	#e5c42c	54.5287	-1.177	#ffffff	red
COG753623	2020-05-05	19	UK	UK-ENG	NORT	B.1.5	76	UK226	other	G	2020	5	5	#ea6527	#e5c42c	54.5833	-2.8333	#ffffff	red
COG072063	2020-05-03	19	UK	UK-ENG	NORT	B.1.1	99	UK5330	other	G	2020	5	3	#9bba2e	#e5c42c	55.0023	-1.59378	#ffffff	red
COG007378	2020-05-10	20	UK	UK-ENG	NORT	B.1.1.1	98	UK5	UK5	G	2020	5	10	#b54946	#e5c42c	54.5833	-2.8333	#60e54a	red
COG182795	2020-04-11	15	UK	UK-ENG	NORT	B.1.1.1	79	UK5	UK5	G	2020	4	11	#b54946	#e5c42c	54.5287	-1.177	#60e54a	red
COG531469	2020-05-04	19	UK	UK-ENG	NORT	B.1.1.1	97	UK5	UK5	G	2020	5	4	#b54946	#e5c42c	54.5833	-2.8333	#60e54a	red
COG473593	2020-04-14	16	UK	UK-ENG	NORT	A.5	82	UK7	other	D	2020	4	14	#6768ea	#e5c42c	54.5287	-1.177	#ffffff	green
COG354462	2020-05-04	19	UK	UK-ENG	NORT	B.1.1	99	UK280	other	G	2020	5	4	#9bba2e	#e5c42c	54.5833	-2.8333	#ffffff	red
COG343234	2020-05-04	19	UK	UK-ENG	NORT	B.1.1	98	UK5331	other	G	2020	5	4	#9bba2e	#e5c42c	54.5287	-1.177	#ffffff	red
COG743869	2020-05-08	19	UK	UK-ENG	NORT	B.1.1.1	99	UK5	UK5	G	2020	5	8	#b54946	#e5c42c	54.5833	-2.8333	#60e54a	red
COG948304	2020-05-14	20	UK	UK-ENG	NORT	B.1.1	100	UK1022	other	G	2020	5	14	#9bba2e	#e5c42c	54.5833	-2.8333	#ffffff	red
COG038443	2020-04-12	16	UK	UK-ENG	NORT	B.1.1	100	UK1020	other	G	2020	4	12	#9bba2e	#e5c42c	54.5287	-1.177	#ffffff	red
COG596158	2020-04-23	17	UK	UK-ENG	NORT	B.2.1	90	UK688	other	D	2020	4	23	#d73b27	#e5c42c	54.6667	-1.65	#ffffff	green
COG580661	2020-05-07	19	UK	UK-ENG	NORT	B.1.1	95	UK5310	other	G	2020	5	7	#9bba2e	#e5c42c	54.5287	-1.177	#ffffff	red
COG639196	2020-05-10	20	UK	UK-ENG	NORT	B.1.1	99	UK5325	other	G	2020	5	10	#9bba2e	#e5c42c	54.5287	-1.177	#ffffff	red
COG230219	2020-05-09	19	UK	UK-ENG	NORT	B.1.1	99	UK5325	other	G	2020	5	9	#9bba2e	#e5c42c	54.5287	-1.177	#ffffff	red
COG138051	2020-04-30	18	UK	UK-ENG	SHEF	B.1.1.1	100	UK5	UK5	G	2020	4	30	#b54946	#e73479	53.45	-1.25	#60e54a	red
COG639536	2020-05-01	18	UK	UK-ENG	SHEF	B.1.1	95	UK1177	other	G	2020	5	1	#9bba2e	#e73479	53.45	-1.25	#ffffff	red
COG279545	2020-05-02	18	UK	UK-ENG	SHEF	B.1.1	95	UK541	other	G	2020	5	2	#9bba2e	#e73479	53.45	-1.25	#ffffff	red
COG883779	2020-05-02	18	UK	UK-ENG	SHEF	B.1.1.1	100	UK5	UK5	G	2020	5	2	#b54946	#e73479	53.45	-1.25	#60e54a	red
COG499430	2020-05-04	19	UK	UK-ENG	SHEF	B.1.1	98	UK235	other	G	2020	5	4	#9bba2e	#e73479	53.45	-1.25	#ffffff	red
COG902299	2020-05-04	19	UK	UK-ENG	SHEF	B.1.1	94	UK24	other	G	2020	5	4	#9bba2e	#e73479	53.45	-1.25	#ffffff	red
COG705148	2020-05-02	18	UK	UK-ENG	SHEF	B.1.1.1	97	UK5	UK5	G	2020	5	2	#b54946	#e73479	53.45	-1.25	#60e54a	red
COG026468	2020-05-04	19	UK	UK-ENG	SHEF	B.1.36	91	UK51	other	G	2020	5	4	#ed4ab6	#e73479	53.45	-1.25	#ffffff	red
COG072672	2020-05-01	18	UK	UK-ENG	SHEF	B.1	94	UK6	UK6	G	2020	5	1	#3d46a8	#e73479	53.45	-1.25	#d54fdf	red
COG268539	2020-05-04	19	UK	UK-ENG	SHEF	B.1.36	93	UK51	other	G	2020	5	4	#ed4ab6	#e73479	53.45	-1.25	#ffffff	red
COG571824	2020-05-03	19	UK	UK-ENG	SHEF	B.1.1.1	99	UK5	UK5	G	2020	5	3	#b54946	#e73479	53.45	-1.25	#60e54a	red
COG295243	2020-05-02	18	UK	UK-ENG	SHEF	B.1.1.1	98	UK5	UK5	G	2020	5	2	#b54946	#e73479	53.45	-1.25	#60e54a	red
COG298859	2020-05-01	18	UK	UK-ENG	SHEF	B.1.1.1	100	UK5	UK5	G	2020	5	1	#b54946	#e73479	53.45	-1.25	#60e54a	red
COG051495	2020-05-02	18	UK	UK-ENG	SHEF	B.1.1.1	98	UK5	UK5	G	2020	5	2	#b54946	#e73479	53.45	-1.25	#60e54a	red
COG634944	2020-05-11	20	UK	UK-ENG	SHEF	B.1.1.1	97	UK5	UK5	G	2020	5	11	#b54946	#e73479	53.45	-1.25	#60e54a	red
COG660184	2020-05-04	19	UK	UK-ENG	SHEF	B.1.1.1	96	UK5	UK5	G	2020	5	4	#b54946	#e73479	53.45	-1.25	#60e54a	red
COG413112	2020-04-29	18	UK	UK-ENG	SHEF	B.1.1.1	98	UK5	UK5	G	2020	4	29	#b54946	#e73479	53.45	-1.25	#60e54a	red
COG443514	2020-05-13	20	UK	UK-ENG	SHEF	B.1.1.1	98	UK5	UK5	G	2020	5	13	#b54946	#e73479	53.45	-1.25	#60e54a	red
COG896782	2020-05-02	18	UK	UK-ENG	SHEF	B.1.1.1	100	UK5	UK5	G	2020	5	2	#b54946	#e73479	53.45	-1.25	#60e54a	red
COG274803	2020-05-04	19	UK	UK-ENG	SHEF	B.1.1	99	UK112	other	G	2020	5	4	#9bba2e	#e73479	53.45	-1.25	#ffffff	red
COG693127	2020-05-01	18	UK	UK-ENG	SHEF	B.1.1.1	100	UK5	UK5	G	2020	5	1	#b54946	#e73479	53.45	-1.25	#60e54a	red
COG609635	2020-05-02	18	UK	UK-ENG	SHEF	B.1.1.1	98	UK5	UK5	G	2020	5	2	#b54946	#e73479	53.45	-1.25	#60e54a	red
COG818642	2020-04-18	16	UK	UK-SCT	EDIN	B.1	95	UK36	UK36	G	2020	4	18	#3d46a8	#60e54a	56.464	-2.97	#3d46a8	red
COG129034	2020-04-18	16	UK	UK-SCT	EDIN	B.1	95	UK36	UK36	G	2020	4	18	#3d46a8	#60e54a	56.6667	-2.9167	#3d46a8	red
COG437808	2020-05-24	22	UK	UK-SCT	EDIN	B.1.5	97	UK1539	other	G	2020	5	24	#ea6527	#60e54a	55.8333	-3.0833	#ffffff	red
COG266012	2020-04-18	16	UK	UK-SCT	EDIN	B.1.5	94	UK1548	other	G	2020	4	18	#ea6527	#60e54a	56.464	-2.97	#ffffff	red
COG889654	2020-04-03	14	UK	UK-SCT	EDIN	B.1	97	UK1226	other	G	2020	4	3	#3d46a8	#60e54a	55.42	-2.79	#ffffff	red
COG985301	2020-05-23	21	UK	UK-SCT	EDIN	B.1.40	100	UK21	other	G	2020	5	23	#c98bf3	#60e54a	55.0833	-3.8333	#ffffff	red
COG331910	2020-04-18	16	UK	UK-SCT	EDIN	B.1.5	100	UK1548	other	G	2020	4	18	#ea6527	#60e54a	56.464	-2.97	#ffffff	red
COG144116	2020-05-23	21	UK	UK-SCT	EDIN	B.1.5	99	UK2052	other	G	2020	5	23	#ea6527	#60e54a	55.8333	-3.0833	#ffffff	red
COG248202	2020-04-17	16	UK	UK-SCT	EDIN	B.1.5	100	UK1548	other	G	2020	4	17	#ea6527	#60e54a	56.464	-2.97	#ffffff	red
COG820916	2020-05-23	21	UK	UK-SCT	EDIN	B.1.5	100	UK2053	other	G	2020	5	23	#ea6527	#60e54a	55.8333	-3.0833	#ffffff	red
COG916066	2020-04-03	14	UK	UK-SCT	EDIN	B.1	96	UK1228	other	G	2020	4	3	#3d46a8	#60e54a	55.42	-2.79	#ffffff	red
COG771360	2020-04-03	14	UK	UK-SCT	EDIN	B.1	95	UK1281	other	G	2020	4	3	#3d46a8	#60e54a	55.42	-2.79	#ffffff	red
COG346329	2020-05-24	22	UK	UK-SCT	EDIN	B.1.5	97	UK2054	other	G	2020	5	24	#ea6527	#60e54a	55.8333	-3.0833	#ffffff	red
COG000557	2020-03-31	14	UK	UK-SCT	EDIN	B.1	95	UK1282	other	G	2020	3	31	#3d46a8	#60e54a	55.42	-2.79	#ffffff	red
COG643431	2020-04-09	15	UK	UK-SCT	EDIN	B.1	96	UK1283	other	G	2020	4	9	#3d46a8	#60e54a	55.42	-2.79	#ffffff	red
COG362831	2020-04-24	17	UK	UK-ENG	EXET	B.1.1	96	UK63	UK63	G	2020	4	24	#9bba2e	#d54fdf	50.75	-3.75	#5aeab3	red
COG004659	2020-04-27	18	UK	UK-ENG	EXET	B.1.12	68	UK5501	other	G	2020	4	27	#e03da9	#d54fdf	50.75	-3.75	#ffffff	red
COG881944	2020-04-27	18	UK	UK-ENG	EXET	B.1.1	97	UK476	other	G	2020	4	27	#9bba2e	#d54fdf	50.75	-3.75	#ffffff	red
COG497230	2020-04-21	17	UK	UK-ENG	EXET	B.1.1	100	UK214	other	G	2020	4	21	#9bba2e	#d54fdf	50.4167	-4.75	#ffffff	red
COG189008	2020-05-05	19	UK	UK-ENG	EXET	B.1.1	95	UK63	UK63	G	2020	5	5	#9bba2e	#d54fdf	50.75	-3.75	#5aeab3	red
COG296686	2020-05-05	19	UK	UK-ENG	EXET	B.1.1	100	UK5157	other	G	2020	5	5	#9bba2e	#d54fdf	50.75	-3.75	#ffffff	red
COG980599	2020-05-11	20	UK	UK-ENG	EXET	B.1.1	100	UK5156	other	G	2020	5	11	#9bba2e	#d54fdf	50.75	-3.75	#ffffff	red
COG754305	2020-04-26	18	UK	UK-ENG	EXET	B.1.1	99	UK5169	other	G	2020	4	26	#9bba2e	#d54fdf	50.75	-3.75	#ffffff	red
COG472548	2020-05-04	19	UK	UK-ENG	EXET	B.1	100	UK726	other	G	2020	5	4	#3d46a8	#d54fdf	50.75	-2.3333	#ffffff	red
COG946483	2020-04-20	17	UK	UK-ENG	EXET	B.1	100	UK1703	other	G	2020	4	20	#3d46a8	#d54fdf	50.75	-3.75	#ffffff	red
COG225888	2020-05-01	18	UK	UK-ENG	EXET	B.1	100	UK2916	UK2916	G	2020	5	1	#3d46a8	#d54fdf	50.75	-3.75	#47ad6b	red
COG950361	2020-04-24	17	UK	UK-ENG	EXET	B.1.1	99	UK5158	other	G	2020	4	24	#9bba2e	#d54fdf	50.75	-3.75	#ffffff	red
COG193544	2020-05-03	19	UK	UK-ENG	EXET	B.1.12	69	UK5501	other	G	2020	5	3	#e03da9	#d54fdf	50.75	-3.75	#ffffff	red
COG279788	2020-05-04	19	UK	UK-ENG	EXET	B.1.1	96	UK283	other	G	2020	5	4	#9bba2e	#d54fdf	50.75	-3.75	#ffffff	red
COG702001	2020-04-29	18	UK	UK-ENG	EXET	B.1	100	UK2916	UK2916	G	2020	4	29	#3d46a8	#d54fdf	50.75	-3.75	#47ad6b	red
COG757533	2020-04-23	17	UK	UK-ENG	EXET	B.1.1	98	UK283	other	G	2020	4	23	#9bba2e	#d54fdf	50.75	-3.75	#ffffff	red
COG892934	2020-04-27	18	UK	UK-ENG	EXET	B.1.1	100	UK881	other	G	2020	4	27	#9bba2e	#d54fdf	50.75	-3.75	#ffffff	red
COG235529	2020-05-03	19	UK	UK-ENG	EXET	B.1.1	99	UK5333	other	G	2020	5	3	#9bba2e	#d54fdf	50.75	-3.75	#ffffff	red
COG110848	2020-05-13	20	UK	UK-ENG	EXET	B.1.1	99	UK372	other	G	2020	5	13	#9bba2e	#d54fdf	50.75	-3.75	#ffffff	red
COG643147	2020-05-01	18	UK	UK-ENG	SHEF	B.1	100	UK5520	other	G	2020	5	1	#3d46a8	#e73479	53.45	-1.25	#ffffff	red
COG337625	2020-05-02	18	UK	UK-ENG	SHEF	B.1.1.1	99	UK5	UK5	G	2020	5	2	#b54946	#e73479	53.45	-1.25	#60e54a	red
COG018766	2020-05-02	18	UK	UK-ENG	SHEF	B.1.1.1	99	UK5	UK5	G	2020	5	2	#b54946	#e73479	53.45	-1.25	#60e54a	red
COG388536	2020-05-02	18	UK	UK-ENG	SHEF	B.1.1	94	UK5334	other	G	2020	5	2	#9bba2e	#e73479	53.45	-1.25	#ffffff	red
COG360070	2020-05-02	18	UK	UK-ENG	SHEF	B.1.1.1	97	UK5	UK5	G	2020	5	2	#b54946	#e73479	53.45	-1.25	#60e54a	red
COG430038	2020-05-03	19	UK	UK-ENG	SHEF	B.1.1.5	66	UK2539	other	G	2020	5	3	#9b59f6	#e73479	53.45	-1.25	#ffffff	red
COG937903	2020-05-01	18	UK	UK-ENG	SHEF	B.1.1.1	97	UK5	UK5	G	2020	5	1	#b54946	#e73479	53.45	-1.25	#60e54a	red
COG392052	2020-05-02	18	UK	UK-ENG	SHEF	B.9	100	UK23	other	D	2020	5	2	#ed677d	#e73479	53.45	-1.25	#ffffff	green
COG947470	2020-05-01	18	UK	UK-ENG	SHEF	B.1.1.1	98	UK5	UK5	G	2020	5	1	#b54946	#e73479	53.45	-1.25	#60e54a	red
COG273264	2020-05-01	18	UK	UK-ENG	SHEF	B.1.1.1	99	UK5	UK5	G	2020	5	1	#b54946	#e73479	53.45	-1.25	#60e54a	red
COG382752	2020-05-01	18	UK	UK-ENG	SHEF	B.1.1	96	UK5335	other	G	2020	5	1	#9bba2e	#e73479	53.45	-1.25	#ffffff	red
COG530374	2020-05-01	18	UK	UK-ENG	SHEF	B.1.1.1	100	UK5	UK5	G	2020	5	1	#b54946	#e73479	53.45	-1.25	#60e54a	red
COG455725	2020-04-30	18	UK	UK-ENG	SHEF	B.1.1	95	UK24	other	G	2020	4	30	#9bba2e	#e73479	53.45	-1.25	#ffffff	red
COG788611	2020-04-30	18	UK	UK-ENG	SHEF	B.1.1.1	99	UK5	UK5	G	2020	4	30	#b54946	#e73479	53.45	-1.25	#60e54a	red
COG747698	2020-05-02	18	UK	UK-ENG	SHEF	B.1.1	98	UK419	other	G	2020	5	2	#9bba2e	#e73479	53.45	-1.25	#ffffff	red
COG081713	2020-05-03	19	UK	UK-ENG	SHEF	B.1.1.1	98	UK5	UK5	G	2020	5	3	#b54946	#e73479	53.45	-1.25	#60e54a	red
COG785585	2020-05-01	18	UK	UK-ENG	SHEF	B.1.1.1	99	UK5	UK5	G	2020	5	1	#b54946	#e73479	53.45	-1.25	#60e54a	red
COG155988	2020-05-01	18	UK	UK-ENG	SHEF	B.1.1.1	99	UK5	UK5	G	2020	5	1	#b54946	#e73479	53.45	-1.25	#60e54a	red
COG787062	2020-05-02	18	UK	UK-ENG	SHEF	B.1.1	96	UK1222	other	G	2020	5	2	#9bba2e	#e73479	53.45	-1.25	#ffffff	red
COG831137	2020-05-03	19	UK	UK-ENG	SHEF	B.1.1.1	100	UK5	UK5	G	2020	5	3	#b54946	#e73479	53.45	-1.25	#60e54a	red
COG412823	2020-05-03	19	UK	UK-ENG	SHEF	B.1.1.1	98	UK5	UK5	G	2020	5	3	#b54946	#e73479	53.45	-1.25	#60e54a	red
COG467749	2020-05-02	18	UK	UK-ENG	SHEF	B.1.1	95	UK5334	other	G	2020	5	2	#9bba2e	#e73479	53.45	-1.25	#ffffff	red
COG063106	2020-05-25	22	UK	UK-ENG	CAMB	B.1.1	98	UK161	other	G	2020	5	25	#9bba2e	#8240dd	51.8333	0.5833	#ffffff	red
COG248064	2020-05-21	21	UK	UK-ENG	CAMB	B.1.36	94	UK51	other	G	2020	5	21	#ed4ab6	#8240dd	51.5072	-0.1275	#ffffff	red
COG722301	2020-05-25	22	UK	UK-ENG	CAMB	B.1.1	98	UK161	other	G	2020	5	25	#9bba2e	#8240dd	51.8333	0.5833	#ffffff	red
COG418275	2020-05-25	22	UK	UK-ENG	CAMB	B.1.1	98	UK113	other	G	2020	5	25	#9bba2e	#8240dd	51.8333	-0.25	#ffffff	red
COG983744	2020-05-25	22	UK	UK-ENG	CAMB	B.1	99	UK3	other	G	2020	5	25	#3d46a8	#8240dd	51.8333	0.5833	#ffffff	red
COG547498	2020-04-20	17	UK	UK-SCT	EDIN	B.1.p11	93	UK2464	UK2464	G	2020	4	20	#f6da72	#60e54a	56.5	-3.75	#a48724	red
COG958213	2020-05-21	21	UK	UK-SCT	EDIN	B.1.5	96	UK1539	other	G	2020	5	21	#ea6527	#60e54a	55.95	-3.19889	#ffffff	red
COG361343	2020-04-01	14	UK	UK-SCT	EDIN	B.1	96	UK1305	other	G	2020	4	1	#3d46a8	#60e54a	55.42	-2.79	#ffffff	red
COG141571	2020-05-23	21	UK	UK-SCT	EDIN	B.1.5	95	UK1539	other	G	2020	5	23	#ea6527	#60e54a	55.9167	-2.75	#ffffff	red
COG829481	2020-04-04	14	UK	UK-SCT	EDIN	B.1	96	UK1318	other	G	2020	4	4	#3d46a8	#60e54a	55.42	-2.79	#ffffff	red
COG489415	2020-04-20	17	UK	UK-SCT	EDIN	B.1	95	UK2084	other	G	2020	4	20	#3d46a8	#60e54a	56.464	-2.97	#ffffff	red
COG858091	2020-03-27	13	UK	UK-SCT	EDIN	B.1	95	UK1479	other	G	2020	3	27	#3d46a8	#60e54a	55.42	-2.79	#ffffff	red
COG021569	2020-05-22	21	UK	UK-SCT	EDIN	B.1.5	100	UK2049	other	G	2020	5	22	#ea6527	#60e54a	55.95	-3.19889	#ffffff	red
COG956175	2020-04-20	17	UK	UK-SCT	EDIN	B.1	95	UK36	UK36	G	2020	4	20	#3d46a8	#60e54a	56.464	-2.97	#3d46a8	red
COG873240	2020-03-27	13	UK	UK-SCT	EDIN	B.1	96	UK1754	other	G	2020	3	27	#3d46a8	#60e54a	55.42	-2.79	#ffffff	red
COG438178	2020-05-21	21	UK	UK-SCT	EDIN	B.1.1	95	UK5351	other	G	2020	5	21	#9bba2e	#60e54a	55.5833	-3.8333	#ffffff	red
COG189010	2020-03-26	13	UK	UK-SCT	EDIN	B.1	95	UK1755	other	G	2020	3	26	#3d46a8	#60e54a	55.42	-2.79	#ffffff	red
COG741787	2020-03-26	13	UK	UK-SCT	EDIN	B.1	95	UK1756	other	G	2020	3	26	#3d46a8	#60e54a	55.42	-2.79	#ffffff	red
COG136469	2020-03-27	13	UK	UK-SCT	EDIN	B.1	94	UK1757	other	G	2020	3	27	#3d46a8	#60e54a	55.42	-2.79	#ffffff	red
COG204569	2020-05-21	21	UK	UK-SCT	EDIN	B.1.1.4	95	UK53	other	G	2020	5	21	#bbff5b	#60e54a	55.95	-3.19889	#ffffff	red
COG560470	2020-03-27	13	UK	UK-SCT	EDIN	B.1	97	UK2454	other	G	2020	3	27	#3d46a8	#60e54a	55.42	-2.79	#ffffff	red
COG944252	2020-03-31	14	UK	UK-SCT	EDIN	B.1	95	UK1758	other	G	2020	3	31	#3d46a8	#60e54a	55.42	-2.79	#ffffff	red
COG322372	2020-04-20	17	UK	UK-SCT	EDIN	B.1	100	UK5746	other	G	2020	4	20	#3d46a8	#60e54a	56.5	-3.75	#ffffff	red
COG636132	2020-05-22	21	UK	UK-SCT	EDIN	B.1.5	68	UK558	other	G	2020	5	22	#ea6527	#60e54a	55.95	-3.19889	#ffffff	red
COG833743	2020-03-27	13	UK	UK-SCT	EDIN	B.1	96	UK1759	other	G	2020	3	27	#3d46a8	#60e54a	55.42	-2.79	#ffffff	red
COG580869	2020-05-01	18	UK	UK-ENG	SANG	B.1.1	97	UK5338	other	G	2020	5	1	#9bba2e	#5aeab3	51.0833	-3	#ffffff	red
COG807947	2020-04-29	18	UK	UK-ENG	SANG	B.1	100	UK726	other	G	2020	4	29	#3d46a8	#5aeab3	51.0833	-3	#ffffff	red
COG426908	2020-04-01	14	UK	UK-ENG	SANG	B.2	93	UK5666	other	D	2020	4	1	#dc80cf	#5aeab3	51.8333	-2.1667	#ffffff	green
COG091564	2020-04-15	16	UK	UK-ENG	SANG	B.1.1	96	UK634	other	G	2020	4	15	#9bba2e	#5aeab3	51.8333	-2.1667	#ffffff	red
COG265959	2020-05-01	18	UK	UK-ENG	SANG	B.1.1.1	98	UK5	UK5	G	2020	5	1	#b54946	#5aeab3	50.75	-3.75	#60e54a	red
COG562981	2020-04-15	16	UK	UK-ENG	SANG	B.1	95	UK5084	other	G	2020	4	15	#3d46a8	#5aeab3	51.8333	-2.1667	#ffffff	red
COG926258	2020-04-16	16	UK	UK-ENG	SANG	B.1.72	88	UK346	other	G	2020	4	16	#a3cb69	#5aeab3	51.25	-1.9167	#ffffff	red
COG397925	2020-05-01	18	UK	UK-ENG	SANG	B.1.1	100	UK147	other	G	2020	5	1	#9bba2e	#5aeab3	51.8333	-2.1667	#ffffff	red
COG826369	2020-04-29	18	UK	UK-ENG	SANG	B.1.1	95	UK5339	other	G	2020	4	29	#9bba2e	#5aeab3	51.25	-1.9167	#ffffff	red
COG955059	2020-04-16	16	UK	UK-ENG	SANG	B.1.1	95	UK5339	other	G	2020	4	16	#9bba2e	#5aeab3	51.0833	-3	#ffffff	red
COG800535	2020-04-30	18	UK	UK-ENG	SANG	B.1.1	96	UK5260	other	G	2020	4	30	#9bba2e	#5aeab3	51.0833	-3	#ffffff	red
COG721218	2020-05-01	18	UK	UK-ENG	SANG	B.1.1	100	UK5340	other	G	2020	5	1	#9bba2e	#5aeab3	51.8333	-2.1667	#ffffff	red
COG924552	2020-04-16	16	UK	UK-ENG	SANG	B.2.1	97	UK115	other	D	2020	4	16	#d73b27	#5aeab3	51.25	-1.9167	#ffffff	green
COG007274	2020-04-16	16	UK	UK-ENG	SANG	B.1.1	96	UK767	other	G	2020	4	16	#9bba2e	#5aeab3	51.8333	-2.1667	#ffffff	red
COG612708	2020-05-01	18	UK	UK-ENG	SANG	B.1.1	96	UK5341	other	G	2020	5	1	#9bba2e	#5aeab3	51.8333	-2.1667	#ffffff	red
COG027056	2020-04-15	16	UK	UK-ENG	SANG	B.1.1	99	UK45	other	G	2020	4	15	#9bba2e	#5aeab3	51.25	-1.9167	#ffffff	red
COG939098	2020-05-01	18	UK	UK-ENG	SANG	B.1.1	99	UK5338	other	G	2020	5	1	#9bba2e	#5aeab3	51.0833	-3	#ffffff	red
COG060587	2020-04-30	18	UK	UK-ENG	SANG	B.1.1	98	UK5260	other	G	2020	4	30	#9bba2e	#5aeab3	51.0833	-3	#ffffff	red
COG052778	2020-04-16	16	UK	UK-ENG	SANG	B.1	95	UK998	other	G	2020	4	16	#3d46a8	#5aeab3	51.0833	-3	#ffffff	red
COG492986	2020-05-01	18	UK	UK-ENG	SANG	B.1.5	96	UK109	other	G	2020	5	1	#ea6527	#5aeab3	51.25	-1.9167	#ffffff	red
COG490956	2020-05-01	18	UK	UK-ENG	SANG	B.1.1	100	UK177	other	G	2020	5	1	#9bba2e	#5aeab3	50.75	-2.3333	#ffffff	red
COG961872	2020-05-01	18	UK	UK-ENG	SANG	B.1.1.8	88	UK66	other	G	2020	5	1	#ee68f8	#5aeab3	51.25	-1.9167	#ffffff	red
COG959242	2020-04-16	16	UK	UK-ENG	SANG	B.2.1	98	UK776	other	D	2020	4	16	#d73b27	#5aeab3	51.0833	-3	#ffffff	green
COG463979	2020-05-02	18	UK	UK-ENG	SANG	B.1.1	98	UK5260	other	G	2020	5	2	#9bba2e	#5aeab3	51.25	-1.9167	#ffffff	red
COG390561	2020-05-01	18	UK	UK-ENG	SANG	B.1.1	99	UK441	other	G	2020	5	1	#9bba2e	#5aeab3	51.8333	-2.1667	#ffffff	red
COG229424	2020-05-01	18	UK	UK-ENG	SANG	B.1.5	96	UK2056	other	G	2020	5	1	#ea6527	#5aeab3	51.8333	-2.1667	#ffffff	red
COG462838	2020-04-16	16	UK	UK-ENG	SANG	B.1.5	84	UK109	other	G	2020	4	16	#ea6527	#5aeab3	51.25	-1.9167	#ffffff	red
COG725312	2020-04-30	18	UK	UK-ENG	SANG	B.1.1.1	91	UK5	UK5	G	2020	4	30	#b54946	#5aeab3	51.25	-1.9167	#60e54a	red
COG445183	2020-03-31	14	UK	UK-ENG	SANG	B.1.1.1	99	UK5	UK5	G	2020	3	31	#b54946	#5aeab3	51.25	-1.9167	#60e54a	red
COG675509	2020-04-15	16	UK	UK-ENG	SANG	B.1	100	UK726	other	G	2020	4	15	#3d46a8	#5aeab3	51.0833	-3	#ffffff	red
COG993392	2020-04-16	16	UK	UK-ENG	SANG	B.2	83	UK360	other	D	2020	4	16	#dc80cf	#5aeab3	50.4167	-4.75	#ffffff	green
COG443033	2020-05-02	18	UK	UK-ENG	SANG	B.1.1	99	UK5338	other	G	2020	5	2	#9bba2e	#5aeab3	51.8333	-2.1667	#ffffff	red
COG454201	2020-04-29	18	UK	UK-ENG	SANG	B.1.1	98	UK63	UK63	G	2020	4	29	#9bba2e	#5aeab3	50.75	-3.75	#5aeab3	red
COG707855	2020-05-02	18	UK	UK-ENG	SANG	B.1	100	UK5523	other	G	2020	5	2	#3d46a8	#5aeab3	51.0833	-3	#ffffff	red
COG722504	2020-04-14	16	UK	UK-ENG	SANG	B.1.1	95	UK5217	other	G	2020	4	14	#9bba2e	#5aeab3	51.8333	-2.1667	#ffffff	red
COG512143	2020-04-15	16	UK	UK-ENG	SANG	B.2.1	98	UK115	other	D	2020	4	15	#d73b27	#5aeab3	51.8333	-2.1667	#ffffff	green
COG825626	2020-04-30	18	UK	UK-ENG	SANG	B.1.1	96	UK5338	other	G	2020	4	30	#9bba2e	#5aeab3	51.8333	-2.1667	#ffffff	red
COG512975	2020-04-30	18	UK	UK-ENG	SANG	B.1.1	100	UK177	other	G	2020	4	30	#9bba2e	#5aeab3	50.75	-2.3333	#ffffff	red
COG657866	2020-05-01	18	UK	UK-ENG	SANG	B.1.1.1	99	UK5	UK5	G	2020	5	1	#b54946	#5aeab3	51.8333	-2.1667	#60e54a	red
COG722380	2020-04-16	16	UK	UK-ENG	SANG	B.1.1.8	87	UK66	other	G	2020	4	16	#ee68f8	#5aeab3	51.8333	-2.1667	#ffffff	red
COG362536	2020-05-01	18	UK	UK-ENG	SANG	B.1.1.1	91	UK5	UK5	G	2020	5	1	#b54946	#5aeab3	51.25	-1.9167	#60e54a	red
COG290662	2020-05-01	18	UK	UK-ENG	SANG	B.1.1	97	UK5338	other	G	2020	5	1	#9bba2e	#5aeab3	51.0833	-3	#ffffff	red
COG014964	2020-04-29	18	UK	UK-ENG	SANG	B.1.1	97	UK63	UK63	G	2020	4	29	#9bba2e	#5aeab3	50.75	-3.75	#5aeab3	red
COG442796	2020-03-31	14	UK	UK-ENG	SANG	B.1.1	95	UK637	other	G	2020	3	31	#9bba2e	#5aeab3	51.8333	-2.1667	#ffffff	red
COG585317	2020-04-30	18	UK	UK-ENG	SANG	B.1.1.1	98	UK5	UK5	G	2020	4	30	#b54946	#5aeab3	51.0833	-3	#60e54a	red
COG690192	2020-05-01	18	UK	UK-ENG	SANG	B.1.1	96	UK5344	other	G	2020	5	1	#9bba2e	#5aeab3	51.25	-1.9167	#ffffff	red
COG679880	2020-04-15	16	UK	UK-ENG	SANG	B.1.1	100	UK5211	other	G	2020	4	15	#9bba2e	#5aeab3	51.8333	-2.1667	#ffffff	red
COG226952	2020-04-29	18	UK	UK-ENG	SANG	B.1.1.1	99	UK5	UK5	G	2020	4	29	#b54946	#5aeab3	51.8333	-2.1667	#60e54a	red
COG333744	2020-04-01	14	UK	UK-ENG	SANG	B.1.1.10	77	UK3201	other	G	2020	4	1	#7a4ecd	#5aeab3	51.0833	-3	#ffffff	red
COG391006	2020-05-01	18	UK	UK-ENG	SANG	B.1	100	UK5523	other	G	2020	5	1	#3d46a8	#5aeab3	51.0833	-3	#ffffff	red
COG984677	2020-04-29	18	UK	UK-ENG	SANG	B.1.1	99	UK5338	other	G	2020	4	29	#9bba2e	#5aeab3	51.0833	-3	#ffffff	red
COG429276	2020-04-15	16	UK	UK-ENG	SANG	B.3	100	UK61	UK61	D	2020	4	15	#a52869	#5aeab3	51.8333	-2.1667	#e03da9	green
COG189740	2020-04-15	16	UK	UK-ENG	SANG	B.1	99	UK5084	other	G	2020	4	15	#3d46a8	#5aeab3	51.8333	-2.1667	#ffffff	red
COG086446	2020-03-31	14	UK	UK-ENG	SANG	B.1.1	97	UK3960	other	G	2020	3	31	#9bba2e	#5aeab3	51.0833	-1.1667	#ffffff	red
COG234612	2020-04-16	16	UK	UK-ENG	SANG	B.1.1	97	UK5309	other	G	2020	4	16	#9bba2e	#5aeab3	51.25	-1.9167	#ffffff	red
COG103110	2020-04-15	16	UK	UK-ENG	SANG	B.1	96	UK5084	other	G	2020	4	15	#3d46a8	#5aeab3	51.8333	-2.1667	#ffffff	red
COG856961	2020-04-30	18	UK	UK-ENG	SANG	B.1.1	98	UK637	other	G	2020	4	30	#9bba2e	#5aeab3	51.0833	-3	#ffffff	red
COG890616	2020-04-16	16	UK	UK-ENG	SANG	B.1.1.p11	100	UK179	other	G	2020	4	16	#565fc1	#5aeab3	51.8333	-2.1667	#ffffff	red
COG056268	2020-04-28	18	UK	UK-ENG	SANG	B.1.1.1	98	UK5	UK5	G	2020	4	28	#b54946	#5aeab3	50.75	-2.3333	#60e54a	red
COG993547	2020-04-16	16	UK	UK-ENG	SANG	B.1.1	96	UK5345	other	G	2020	4	16	#9bba2e	#5aeab3	50.75	-2.3333	#ffffff	red
COG671311	2020-04-16	16	UK	UK-ENG	SANG	B.1.1	99	UK1023	other	G	2020	4	16	#9bba2e	#5aeab3	51.8333	-1.25	#ffffff	red
COG775133	2020-04-30	18	UK	UK-ENG	SANG	B.1.1.1	100	UK5	UK5	G	2020	4	30	#b54946	#5aeab3	51.8333	-2.1667	#60e54a	red
COG862034	2020-04-29	18	UK	UK-ENG	SANG	B.1.1	94	UK129	other	G	2020	4	29	#9bba2e	#5aeab3	51.25	-1.9167	#ffffff	red
COG286632	2020-04-15	16	UK	UK-ENG	SANG	B.1.1	95	UK923	other	G	2020	4	15	#9bba2e	#5aeab3	51.8333	-2.1667	#ffffff	red
COG339938	2020-04-30	18	UK	UK-ENG	SANG	B.1.1	96	UK63	UK63	G	2020	4	30	#9bba2e	#5aeab3	50.75	-3.75	#5aeab3	red
COG628727	2020-04-15	16	UK	UK-ENG	SANG	B.1.1	96	UK350	other	G	2020	4	15	#9bba2e	#5aeab3	51.8333	-2.1667	#ffffff	red
COG784082	2020-04-29	18	UK	UK-ENG	SANG	B.1.1	100	UK2548	other	G	2020	4	29	#9bba2e	#5aeab3	51.8333	-2.1667	#ffffff	red
COG608462	2020-04-28	18	UK	UK-ENG	SANG	B.1.1	100	UK5346	other	G	2020	4	28	#9bba2e	#5aeab3	51.8333	-2.1667	#ffffff	red
COG277098	2020-04-29	18	UK	UK-ENG	SANG	B.1.1	96	UK4244	other	G	2020	4	29	#9bba2e	#5aeab3	51.0833	-3	#ffffff	red
COG211097	2020-04-16	16	UK	UK-ENG	SANG	B.1	100	UK5091	other	G	2020	4	16	#3d46a8	#5aeab3	51.8333	-2.1667	#ffffff	red
COG838825	2020-04-29	18	UK	UK-ENG	SANG	B.1.1	99	UK1006	other	G	2020	4	29	#9bba2e	#5aeab3	50.4167	-4.75	#ffffff	red
COG745407	2020-04-30	18	UK	UK-ENG	SANG	B.1.1	96	UK5338	other	G	2020	4	30	#9bba2e	#5aeab3	51.8333	-2.1667	#ffffff	red
COG729051	2020-04-16	16	UK	UK-ENG	SANG	B.1	100	UK5515	other	G	2020	4	16	#3d46a8	#5aeab3	51.0833	-3	#ffffff	red
COG489038	2020-05-03	19	UK	UK-ENG	SANG	B.1.1.1	99	UK5	UK5	G	2020	5	3	#b54946	#5aeab3	51.8333	-2.1667	#60e54a	red
COG732932	2020-04-16	16	UK	UK-ENG	SANG	B.1.1.8	89	UK66	other	G	2020	4	16	#ee68f8	#5aeab3	51.8333	-2.1667	#ffffff	red
COG617493	2020-05-02	18	UK	UK-ENG	SANG	B.1.1	99	UK251	other	G	2020	5	2	#9bba2e	#5aeab3	51.8333	-2.1667	#ffffff	red
COG717819	2020-04-30	18	UK	UK-ENG	SANG	B.1.1	99	UK5347	other	G	2020	4	30	#9bba2e	#5aeab3	51.25	-1.9167	#ffffff	red
COG945784	2020-04-16	16	UK	UK-ENG	SANG	B.1.1.p11	100	UK179	other	G	2020	4	16	#565fc1	#5aeab3	51.8333	-2.1667	#ffffff	red
COG022155	2020-04-12	16	UK	UK-ENG	SANG	B.1.1	100	UK177	other	G	2020	4	12	#9bba2e	#5aeab3	50.75	-2.3333	#ffffff	red
COG074403	2020-05-01	18	UK	UK-ENG	SANG	B.1	100	UK726	other	G	2020	5	1	#3d46a8	#5aeab3	51.0833	-3	#ffffff	red
COG011822	2020-05-01	18	UK	UK-ENG	SANG	B.1.1	98	UK441	other	G	2020	5	1	#9bba2e	#5aeab3	51.8333	-2.1667	#ffffff	red
COG302070	2020-04-11	15	UK	UK-ENG	SANG	B.3	94	UK1766	other	D	2020	4	11	#a52869	#5aeab3	51.25	-1.9167	#ffffff	green
COG511940	2020-04-30	18	UK	UK-ENG	SANG	B.1	95	UK368	other	G	2020	4	30	#3d46a8	#5aeab3	51.0833	-3	#ffffff	red
COG919868	2020-04-11	15	UK	UK-ENG	SANG	B.1.1.10	80	UK5319	other	G	2020	4	11	#7a4ecd	#5aeab3	51.8333	-1.25	#ffffff	red
COG690880	2020-04-01	14	UK	UK-ENG	SANG	B.2.1	94	UK776	other	D	2020	4	1	#d73b27	#5aeab3	51.0833	-3	#ffffff	green
COG316381	2020-05-01	18	UK	UK-ENG	SANG	B.1.1.1	98	UK5	UK5	G	2020	5	1	#b54946	#5aeab3	51.8333	-2.1667	#60e54a	red
COG572134	2020-04-30	18	UK	UK-ENG	SANG	B.1.1	99	UK5338	other	G	2020	4	30	#9bba2e	#5aeab3	51.0833	-3	#ffffff	red
COG133625	2020-04-30	18	UK	UK-ENG	SANG	B.1.1.10	92	UK28	other	G	2020	4	30	#7a4ecd	#5aeab3	51.8333	-2.1667	#ffffff	red
COG351167	2020-04-16	16	UK	UK-ENG	SANG	B.1.1	100	UK158	UK158	G	2020	4	16	#9bba2e	#5aeab3	51.25	-1.9167	#663e98	red
COG479566	2020-04-01	14	UK	UK-ENG	SANG	B.1	97	UK3295	other	G	2020	4	1	#3d46a8	#5aeab3	51.8333	-2.1667	#ffffff	red
COG815410	2020-03-31	14	UK	UK-ENG	SANG	B.1	100	UK5525	other	G	2020	3	31	#3d46a8	#5aeab3	51.8333	-2.1667	#ffffff	red
COG695582	2020-04-29	18	UK	UK-ENG	SANG	B.1.1	99	UK1006	other	G	2020	4	29	#9bba2e	#5aeab3	50.4167	-4.75	#ffffff	red
COG173014	2020-04-30	18	UK	UK-ENG	SANG	B.1.1	99	UK5260	other	G	2020	4	30	#9bba2e	#5aeab3	51.0833	-3	#ffffff	red
COG628031	2020-04-01	14	UK	UK-ENG	SANG	B.1	100	UK5097	other	G	2020	4	1	#3d46a8	#5aeab3	51.8333	-2.1667	#ffffff	red
COG661686	2020-05-01	18	UK	UK-ENG	SANG	B.1.1.10	94	UK28	other	G	2020	5	1	#7a4ecd	#5aeab3	51.25	-1.9167	#ffffff	red
COG646148	2020-04-29	18	UK	UK-ENG	SANG	B.1	100	UK2045	other	G	2020	4	29	#3d46a8	#5aeab3	51.0833	-3	#ffffff	red
COG481415	2020-03-31	14	UK	UK-ENG	SANG	B.1.1	96	UK637	other	G	2020	3	31	#9bba2e	#5aeab3	51.8333	-2.1667	#ffffff	red
COG606374	2020-05-01	18	UK	UK-ENG	SANG	B.1.1	100	UK177	other	G	2020	5	1	#9bba2e	#5aeab3	50.75	-2.3333	#ffffff	red
COG562651	2020-04-11	15	UK	UK-ENG	SANG	B.1	96	UK995	other	G	2020	4	11	#3d46a8	#5aeab3	51.8333	-2.1667	#ffffff	red
COG195070	2020-04-29	18	UK	UK-ENG	SANG	B.1.1	99	UK1006	other	G	2020	4	29	#9bba2e	#5aeab3	50.4167	-4.75	#ffffff	red
COG280205	2020-04-16	16	UK	UK-ENG	SANG	B.2.1	97	UK115	other	D	2020	4	16	#d73b27	#5aeab3	51.25	-1.9167	#ffffff	green
COG836832	2020-03-31	14	UK	UK-ENG	SANG	B.1.1	96	UK637	other	G	2020	3	31	#9bba2e	#5aeab3	51.8333	-2.1667	#ffffff	red
COG028758	2020-05-01	18	UK	UK-ENG	SANG	B.1.1.10	78	UK4502	other	G	2020	5	1	#7a4ecd	#5aeab3	51.0833	-3	#ffffff	red
COG452455	2020-04-16	16	UK	UK-ENG	SANG	B.1.1	96	UK5345	other	G	2020	4	16	#9bba2e	#5aeab3	50.75	-2.3333	#ffffff	red
COG813516	2020-04-16	16	UK	UK-ENG	SANG	B.1.72	100	UK346	other	G	2020	4	16	#a3cb69	#5aeab3	51.8333	-2.1667	#ffffff	red
COG791263	2020-04-29	18	UK	UK-ENG	SANG	B.1.1	97	UK63	UK63	G	2020	4	29	#9bba2e	#5aeab3	50.75	-3.75	#5aeab3	red
COG627144	2020-04-29	18	UK	UK-ENG	SANG	B.1	94	UK913	other	G	2020	4	29	#3d46a8	#5aeab3	51.0833	-3	#ffffff	red
COG962595	2020-04-15	16	UK	UK-ENG	SANG	B.1.1	97	UK105	other	G	2020	4	15	#9bba2e	#5aeab3	51.8333	-2.1667	#ffffff	red
COG068959	2020-04-15	16	UK	UK-ENG	SANG	B.1.1	100	UK2548	other	G	2020	4	15	#9bba2e	#5aeab3	51.8333	-2.1667	#ffffff	red
COG565092	2020-04-15	16	UK	UK-ENG	SANG	B.1.1.1	99	UK5	UK5	G	2020	4	15	#b54946	#5aeab3	51.8333	-2.1667	#60e54a	red
COG538360	2020-04-29	18	UK	UK-ENG	SANG	B.1.1	100	UK177	other	G	2020	4	29	#9bba2e	#5aeab3	51.0833	-3	#ffffff	red
COG829216	2020-05-01	18	UK	UK-ENG	SANG	B.1	100	UK726	other	G	2020	5	1	#3d46a8	#5aeab3	51.0833	-3	#ffffff	red
COG919464	2020-04-29	18	UK	UK-ENG	SANG	B.1.1	96	UK5260	other	G	2020	4	29	#9bba2e	#5aeab3	51.0833	-3	#ffffff	red
COG877874	2020-04-16	16	UK	UK-ENG	SANG	B.1.1	98	UK5349	other	G	2020	4	16	#9bba2e	#5aeab3	51.25	-1.9167	#ffffff	red
COG227011	2020-04-16	16	UK	UK-ENG	SANG	B.1.1	97	UK5349	other	G	2020	4	16	#9bba2e	#5aeab3	51.25	-1.9167	#ffffff	red
COG169022	2020-04-15	16	UK	UK-ENG	SANG	B.1	100	UK5525	other	G	2020	4	15	#3d46a8	#5aeab3	51.8333	-2.1667	#ffffff	red
COG342193	2020-04-29	18	UK	UK-ENG	SANG	B.1.1	95	UK511	other	G	2020	4	29	#9bba2e	#5aeab3	51.8333	-2.1667	#ffffff	red
COG817516	2020-04-30	18	UK	UK-ENG	SANG	B.1.1.10	96	UK28	other	G	2020	4	30	#7a4ecd	#5aeab3	51.25	-1.9167	#ffffff	red
COG601576	2020-04-30	18	UK	UK-ENG	SANG	B.1.1.1	92	UK5	UK5	G	2020	4	30	#b54946	#5aeab3	51.0833	-1.1667	#60e54a	red
COG720581	2020-04-30	18	UK	UK-ENG	SANG	B.1.1.8	87	UK66	other	G	2020	4	30	#ee68f8	#5aeab3	51.25	-1.9167	#ffffff	red
COG363978	2020-03-28	13	UK	UK-ENG	SANG	B.1.1	99	UK637	other	G	2020	3	28	#9bba2e	#5aeab3	51.8333	-2.1667	#ffffff	red
COG390217	2020-04-16	16	UK	UK-ENG	SANG	B.1	100	UK5741	other	G	2020	4	16	#3d46a8	#5aeab3	51.8333	-2.1667	#ffffff	red
COG812448	2020-04-30	18	UK	UK-ENG	SANG	B.1.1	99	UK5208	other	G	2020	4	30	#9bba2e	#5aeab3	51.8333	-2.1667	#ffffff	red
COG456560	2020-05-01	18	UK	UK-ENG	SANG	B.1.1.10	92	UK28	other	G	2020	5	1	#7a4ecd	#5aeab3	51.8333	-2.1667	#ffffff	red
COG902838	2020-04-30	18	UK	UK-ENG	SANG	B	87	UK71	other	D	2020	4	30	#e5c42c	#5aeab3	51.8333	-2.1667	#ffffff	green
COG655758	2020-04-29	18	UK	UK-ENG	SANG	B.1.1	99	UK1006	other	G	2020	4	29	#9bba2e	#5aeab3	50.4167	-4.75	#ffffff	red
COG004237	2020-04-16	16	UK	UK-ENG	SANG	B.3	100	UK61	UK61	D	2020	4	16	#a52869	#5aeab3	51.0833	-3	#e03da9	green
COG919469	2020-04-15	16	UK	UK-ENG	SANG	B.1.1.1	98	UK5	UK5	G	2020	4	15	#b54946	#5aeab3	51.8333	-2.1667	#60e54a	red
COG750124	2020-05-02	18	UK	UK-ENG	SANG	B.1.1.1	97	UK5	UK5	G	2020	5	2	#b54946	#5aeab3	51.25	-1.9167	#60e54a	red
COG983024	2020-04-16	16	UK	UK-ENG	SANG	B.1.1.8	88	UK66	other	G	2020	4	16	#ee68f8	#5aeab3	51.8333	-2.1667	#ffffff	red
COG467484	2020-05-01	18	UK	UK-ENG	SANG	B.1.1	98	UK112	other	G	2020	5	1	#9bba2e	#5aeab3	51.8333	-2.1667	#ffffff	red
COG462105	2020-04-16	16	UK	UK-ENG	SANG	B.1.1	97	UK5350	other	G	2020	4	16	#9bba2e	#5aeab3	51.0833	-3	#ffffff	red
COG676578	2020-04-29	18	UK	UK-ENG	SANG	B.1.1	99	UK63	UK63	G	2020	4	29	#9bba2e	#5aeab3	50.75	-3.75	#5aeab3	red
COG290118	2020-04-29	18	UK	UK-ENG	SANG	B.1.1	99	UK129	other	G	2020	4	29	#9bba2e	#5aeab3	51.25	-1.9167	#ffffff	red
COG878280	2020-05-01	18	UK	UK-ENG	SANG	B.1.1	96	UK251	other	G	2020	5	1	#9bba2e	#5aeab3	51.8333	-2.1667	#ffffff	red
COG724021	2020-04-30	18	UK	UK-ENG	SANG	B.1.1	95	UK5338	other	G	2020	4	30	#9bba2e	#5aeab3	51.8333	-2.1667	#ffffff	red
COG343139	2020-05-01	18	UK	UK-ENG	SANG	B.1.1	97	UK5347	other	G	2020	5	1	#9bba2e	#5aeab3	51.25	-1.9167	#ffffff	red
COG884867	2020-05-01	18	UK	UK-ENG	SANG	B.1.1.8	91	UK66	other	G	2020	5	1	#ee68f8	#5aeab3	51.8333	-2.1667	#ffffff	red
COG392350	2020-04-28	18	UK	UK-ENG	SANG	B.1.1	98	UK712	other	G	2020	4	28	#9bba2e	#5aeab3	51.0833	-3	#ffffff	red
COG201763	2020-04-30	18	UK	UK-ENG	SANG	B.1	100	UK1981	other	G	2020	4	30	#3d46a8	#5aeab3	51.0833	-3	#ffffff	red
COG233088	2020-04-30	18	UK	UK-ENG	SANG	B.1.1	98	UK63	UK63	G	2020	4	30	#9bba2e	#5aeab3	50.75	-3.75	#5aeab3	red
COG354331	2020-04-30	18	UK	UK-ENG	SANG	B.1.1	98	UK5260	other	G	2020	4	30	#9bba2e	#5aeab3	51.0833	-3	#ffffff	red
COG947829	2020-04-30	18	UK	UK-ENG	SANG	B.1	100	UK726	other	G	2020	4	30	#3d46a8	#5aeab3	51.0833	-3	#ffffff	red
COG611899	2020-05-01	18	UK	UK-ENG	SANG	B.1.1	99	UK637	other	G	2020	5	1	#9bba2e	#5aeab3	51.8333	-2.1667	#ffffff	red
COG092273	2020-04-01	14	UK	UK-ENG	SANG	B.2	79	UK5498	other	D	2020	4	1	#dc80cf	#5aeab3	51.8333	-2.1667	#ffffff	green
COG217370	2020-04-15	16	UK	UK-ENG	SANG	B.1	100	UK5525	other	G	2020	4	15	#3d46a8	#5aeab3	51.8333	-2.1667	#ffffff	red
COG716435	2020-04-29	18	UK	UK-ENG	SANG	B.1.1	98	UK5260	other	G	2020	4	29	#9bba2e	#5aeab3	51.0833	-3	#ffffff	red
COG603440	2020-05-01	18	UK	UK-ENG	SANG	B.2	77	UK942	other	D	2020	5	1	#dc80cf	#5aeab3	50.75	-3.75	#ffffff	green
COG713658	2020-04-15	16	UK	UK-ENG	SANG	B.1	95	UK5084	other	G	2020	4	15	#3d46a8	#5aeab3	51.8333	-2.1667	#ffffff	red
COG219096	2020-04-16	16	UK	UK-ENG	SANG	B.1.1	96	UK5309	other	G	2020	4	16	#9bba2e	#5aeab3	51.25	-1.9167	#ffffff	red
COG802882	2020-04-30	18	UK	UK-ENG	SANG	B.1.1	99	UK5260	other	G	2020	4	30	#9bba2e	#5aeab3	51.0833	-3	#ffffff	red
COG087288	2020-04-15	16	UK	UK-ENG	SANG	B.1.1	94	UK5339	other	G	2020	4	15	#9bba2e	#5aeab3	51.25	-1.9167	#ffffff	red
COG132255	2020-04-16	16	UK	UK-ENG	SANG	B.1	100	UK726	other	G	2020	4	16	#3d46a8	#5aeab3	51.0833	-3	#ffffff	red
COG836550	2020-05-01	18	UK	UK-ENG	SANG	B.1.1	97	UK5347	other	G	2020	5	1	#9bba2e	#5aeab3	51.25	-1.9167	#ffffff	red
COG151105	2020-04-30	18	UK	UK-ENG	SANG	B.1.1.1	99	UK5	UK5	G	2020	4	30	#b54946	#5aeab3	51.8333	-2.1667	#60e54a	red
COG506564	2020-04-02	14	UK	UK-ENG	SHEF	B.1.1.1	100	UK5	UK5	G	2020	4	2	#b54946	#e73479	53.45	-1.25	#60e54a	red
COG800261	2020-03-31	14	UK	UK-ENG	SHEF	B.1.1	95	UK194	other	G	2020	3	31	#9bba2e	#e73479	53.45	-1.25	#ffffff	red
COG067137	2020-03-31	14	UK	UK-ENG	SHEF	B.1.5	100	UK1588	other	G	2020	3	31	#ea6527	#e73479	53.45	-1.25	#ffffff	red
COG843643	2020-03-31	14	UK	UK-ENG	SHEF	B.1	100	UK2916	UK2916	G	2020	3	31	#3d46a8	#e73479	53.45	-1.25	#47ad6b	red
COG674208	2020-03-28	13	UK	UK-ENG	SHEF	B.1	100	UK2916	UK2916	G	2020	3	28	#3d46a8	#e73479	53.45	-1.25	#47ad6b	red
COG837587	2020-03-27	13	UK	UK-ENG	SHEF	B.10	96	UK72	other	D	2020	3	27	#5d781e	#e73479	53.45	-1.25	#ffffff	green
COG863328	2020-03-31	14	UK	UK-ENG	SHEF	B.3	95	UK432	other	D	2020	3	31	#a52869	#e73479	53.45	-1.25	#ffffff	green
COG419123	2020-03-30	14	UK	UK-ENG	SHEF	B.2	82	UK5898	other	D	2020	3	30	#dc80cf	#e73479	53.45	-1.25	#ffffff	green
COG959843	2020-04-02	14	UK	UK-ENG	SHEF	B.1.1	94	UK279	other	G	2020	4	2	#9bba2e	#e73479	53.45	-1.25	#ffffff	red
COG935732	2020-03-28	13	UK	UK-ENG	SHEF	B.1.1	95	UK354	other	G	2020	3	28	#9bba2e	#e73479	53.45	-1.25	#ffffff	red
COG109004	2020-04-02	14	UK	UK-ENG	SHEF	B.2.1	97	UK95	other	D	2020	4	2	#d73b27	#e73479	53.45	-1.25	#ffffff	green
COG785189	2020-04-01	14	UK	UK-ENG	SHEF	B.9	100	UK23	other	D	2020	4	1	#ed677d	#e73479	53.45	-1.25	#ffffff	green
COG331394	2020-04-01	14	UK	UK-ENG	SHEF	B.1	100	UK5527	other	G	2020	4	1	#3d46a8	#e73479	53.45	-1.25	#ffffff	red
COG547410	2020-03-31	14	UK	UK-ENG	SHEF	B.1	96	UK343	other	G	2020	3	31	#3d46a8	#e73479	53.45	-1.25	#ffffff	red
COG535629	2020-03-27	13	UK	UK-ENG	SHEF	B.2	92	UK5667	other	D	2020	3	27	#dc80cf	#e73479	53.45	-1.25	#ffffff	green
COG072654	2020-03-29	14	UK	UK-ENG	SHEF	B.1.1.1	100	UK5	UK5	G	2020	3	29	#b54946	#e73479	53.45	-1.25	#60e54a	red
COG540398	2020-04-01	14	UK	UK-ENG	SHEF	B.1.1	95	UK194	other	G	2020	4	1	#9bba2e	#e73479	53.45	-1.25	#ffffff	red
COG422711	2020-05-21	21	UK	UK-ENG	CAMB	B.1.1	95	UK5336	other	G	2020	5	21	#9bba2e	#8240dd	51.5	-0.11667	#ffffff	red
COG585541	2020-05-22	21	UK	UK-ENG	CAMB	B.1.1.1	100	UK5	UK5	G	2020	5	22	#b54946	#8240dd	52.1667	1	#60e54a	red
COG674432	2020-05-22	21	UK	UK-ENG	CAMB	B.1.1.4	96	UK53	other	G	2020	5	22	#bbff5b	#8240dd	51.8333	0.5833	#ffffff	red
COG016469	2020-05-22	21	UK	UK-ENG	CAMB	B.1.5	68	UK174	other	G	2020	5	22	#ea6527	#8240dd	52.1667	1	#ffffff	red
COG575266	2020-05-21	21	UK	UK-ENG	CAMB	B.1.1.1	100	UK5	UK5	G	2020	5	21	#b54946	#8240dd	51.5072	-0.1275	#60e54a	red
COG631289	2020-05-22	21	UK	UK-ENG	CAMB	B.1.1.10	86	UK326	other	G	2020	5	22	#7a4ecd	#8240dd	51.8333	-0.25	#ffffff	red
COG458275	2020-05-21	21	UK	UK-ENG	CAMB	B.1.1.1	100	UK5	UK5	G	2020	5	21	#b54946	#8240dd	52.1667	1	#60e54a	red
COG266097	2020-05-23	21	UK	UK-ENG	CAMB	B.1.1	96	UK128	other	G	2020	5	23	#9bba2e	#8240dd	51.8333	-0.25	#ffffff	red
COG104687	2020-05-22	21	UK	UK-ENG	CAMB	B.1.5	68	UK174	other	G	2020	5	22	#ea6527	#8240dd	52.1667	1	#ffffff	red
COG734380	2020-05-21	21	UK	UK-ENG	CAMB	B.1.1	98	UK755	other	G	2020	5	21	#9bba2e	#8240dd	52.3333	0.0833	#ffffff	red
COG856760	2020-05-23	21	UK	UK-ENG	CAMB	B.1.1	96	UK128	other	G	2020	5	23	#9bba2e	#8240dd	51.8333	-0.25	#ffffff	red
COG858676	2020-05-21	21	UK	UK-ENG	CAMB	B.1.1.1	100	UK5	UK5	G	2020	5	21	#b54946	#8240dd	51.8333	0.5833	#60e54a	red
COG186661	2020-05-22	21	UK	UK-ENG	CAMB	B.1.1	95	UK147	other	G	2020	5	22	#9bba2e	#8240dd	51.8333	0.5833	#ffffff	red
COG059777	2020-05-22	21	UK	UK-ENG	CAMB	B.1.5	69	UK174	other	G	2020	5	22	#ea6527	#8240dd	52.1667	1	#ffffff	red
COG976438	2020-05-21	21	UK	UK-ENG	CAMB	B.1.1	95	UK67	other	G	2020	5	21	#9bba2e	#8240dd	52.1667	1	#ffffff	red
COG875133	2020-05-22	21	UK	UK-ENG	CAMB	B.1.1	95	UK147	other	G	2020	5	22	#9bba2e	#8240dd	51.8333	0.5833	#ffffff	red
COG718828	2020-04-17	16	UK	UK-ENG	SHEF	B.1.1	99	UK2905	other	G	2020	4	17	#9bba2e	#e73479	53.45	-1.25	#ffffff	red
COG531611	2020-04-14	16	UK	UK-ENG	SHEF	B.1	94	UK343	other	G	2020	4	14	#3d46a8	#e73479	53.45	-1.25	#ffffff	red
COG806741	2020-04-14	16	UK	UK-ENG	SHEF	B.1.1	99	UK5161	other	G	2020	4	14	#9bba2e	#e73479	53.45	-1.25	#ffffff	red
COG156357	2020-04-16	16	UK	UK-ENG	SHEF	B.1.1	96	UK419	other	G	2020	4	16	#9bba2e	#e73479	53.45	-1.25	#ffffff	red
COG355717	2020-04-24	17	UK	UK-ENG	SHEF	B.1.1	94	UK194	other	G	2020	4	24	#9bba2e	#e73479	53.45	-1.25	#ffffff	red
COG580603	2020-04-17	16	UK	UK-ENG	SHEF	B.1.1.1	100	UK5	UK5	G	2020	4	17	#b54946	#e73479	53.45	-1.25	#60e54a	red
COG956207	2020-04-14	16	UK	UK-ENG	SHEF	B.1.1.1	100	UK5	UK5	G	2020	4	14	#b54946	#e73479	53.45	-1.25	#60e54a	red
COG398583	2020-04-14	16	UK	UK-ENG	SHEF	B.1	100	UK5521	other	G	2020	4	14	#3d46a8	#e73479	53.45	-1.25	#ffffff	red
COG455844	2020-04-17	16	UK	UK-ENG	SHEF	B.1.1.1	100	UK5	UK5	G	2020	4	17	#b54946	#e73479	53.45	-1.25	#60e54a	red
COG415222	2020-04-16	16	UK	UK-ENG	SHEF	B.10	90	UK72	other	D	2020	4	16	#5d781e	#e73479	53.45	-1.25	#ffffff	green
COG444352	2020-04-16	16	UK	UK-ENG	SHEF	B.1.1	94	UK24	other	G	2020	4	16	#9bba2e	#e73479	53.45	-1.25	#ffffff	red
COG606185	2020-04-17	16	UK	UK-ENG	SHEF	B.1.1.1	100	UK5	UK5	G	2020	4	17	#b54946	#e73479	53.45	-1.25	#60e54a	red
COG138864	2020-03-25	13	UK	UK-ENG	SHEF	B.2	86	UK5897	other	D	2020	3	25	#dc80cf	#e73479	53.45	-1.25	#ffffff	green
COG223472	2020-04-14	16	UK	UK-ENG	SHEF	B.1.1.1	97	UK5	UK5	G	2020	4	14	#b54946	#e73479	53.45	-1.25	#60e54a	red
COG989337	2020-04-17	16	UK	UK-ENG	SHEF	B.1.1	96	UK419	other	G	2020	4	17	#9bba2e	#e73479	53.45	-1.25	#ffffff	red
COG301147	2020-04-17	16	UK	UK-ENG	SHEF	B.1.1	96	UK5320	other	G	2020	4	17	#9bba2e	#e73479	53.45	-1.25	#ffffff	red
COG122640	2020-04-16	16	UK	UK-ENG	SHEF	B.1	96	UK343	other	G	2020	4	16	#3d46a8	#e73479	53.45	-1.25	#ffffff	red
COG671939	2020-04-14	16	UK	UK-ENG	SHEF	B.1.1	98	UK2905	other	G	2020	4	14	#9bba2e	#e73479	53.45	-1.25	#ffffff	red
COG974714	2020-04-14	16	UK	UK-ENG	SHEF	B.1.1	95	UK5337	other	G	2020	4	14	#9bba2e	#e73479	53.45	-1.25	#ffffff	red
COG430006	2020-04-14	16	UK	UK-ENG	SHEF	B.1	94	UK343	other	G	2020	4	14	#3d46a8	#e73479	53.45	-1.25	#ffffff	red
COG407403	2020-04-15	16	UK	UK-ENG	SHEF	B.9	100	UK23	other	D	2020	4	15	#ed677d	#e73479	53.45	-1.25	#ffffff	green
COG841614	2020-04-15	16	UK	UK-ENG	SHEF	B.1.1.1	100	UK5	UK5	G	2020	4	15	#b54946	#e73479	53.45	-1.25	#60e54a	red
COG512492	2020-05-17	21	UK	UK-SCT	EDIN	B.1.5	69	UK461	other	G	2020	5	17	#ea6527	#60e54a	55.42	-2.79	#ffffff	red
COG148383	2020-04-16	16	UK	UK-SCT	EDIN	B.1	95	UK36	UK36	G	2020	4	16	#3d46a8	#60e54a	56.464	-2.97	#3d46a8	red
COG501264	2020-04-16	16	UK	UK-SCT	EDIN	B.1	98	UK36	UK36	G	2020	4	16	#3d46a8	#60e54a	56.5	-3.75	#3d46a8	red
COG056255	2020-04-17	16	UK	UK-SCT	EDIN	B.1	96	UK562	other	G	2020	4	17	#3d46a8	#60e54a	57.1667	-2.6667	#ffffff	red
COG973334	2020-04-21	17	UK	UK-SCT	EDIN	B.1	96	UK36	UK36	G	2020	4	21	#3d46a8	#60e54a	56.464	-2.97	#3d46a8	red
COG274728	2020-05-20	21	UK	UK-SCT	EDIN	B.1.1.14	100	UK304	other	G	2020	5	20	#8081ff	#60e54a	55.9167	-3.5	#ffffff	red
COG447532	2020-05-19	21	UK	UK-SCT	EDIN	B.1.5	70	UK461	other	G	2020	5	19	#ea6527	#60e54a	55.42	-2.79	#ffffff	red
COG010255	2020-04-21	17	UK	UK-SCT	EDIN	B.1	97	UK2084	other	G	2020	4	21	#3d46a8	#60e54a	56.5	-3.75	#ffffff	red
COG709064	2020-04-09	15	UK	UK-SCT	EDIN	B.1	96	UK562	other	G	2020	4	9	#3d46a8	#60e54a	56.464	-2.97	#ffffff	red
COG433329	2020-04-20	17	UK	UK-SCT	EDIN	B.1	94	UK3499	other	G	2020	4	20	#3d46a8	#60e54a	57.1667	-2.6667	#ffffff	red
COG056602	2020-04-21	17	UK	UK-SCT	EDIN	B.1	89	UK36	UK36	G	2020	4	21	#3d46a8	#60e54a	56.464	-2.97	#3d46a8	red
COG693550	2020-04-16	16	UK	UK-SCT	EDIN	B.1.1.1	98	UK5	UK5	G	2020	4	16	#b54946	#60e54a	56.464	-2.97	#60e54a	red
COG473275	2020-05-20	21	UK	UK-SCT	EDIN	B.1.1.8	100	UK66	other	G	2020	5	20	#ee68f8	#60e54a	55.9167	-3.5	#ffffff	red
COG580470	2020-04-03	14	UK	UK-SCT	EDIN	B.1	96	UK3504	other	G	2020	4	3	#3d46a8	#60e54a	56.464	-2.97	#ffffff	red
COG790650	2020-04-22	17	UK	UK-SCT	EDIN	B.1.5	96	UK1548	other	G	2020	4	22	#ea6527	#60e54a	56.464	-2.97	#ffffff	red
COG031057	2020-05-19	21	UK	UK-SCT	EDIN	B.1.5	100	UK2059	other	G	2020	5	19	#ea6527	#60e54a	55.95	-3.19889	#ffffff	red
COG248019	2020-04-14	16	UK	UK-SCT	EDIN	B.1	96	UK562	other	G	2020	4	14	#3d46a8	#60e54a	56.5	-3.75	#ffffff	red
COG823480	2020-04-08	15	UK	UK-SCT	EDIN	B.1	95	UK36	UK36	G	2020	4	8	#3d46a8	#60e54a	56.464	-2.97	#3d46a8	red
COG270961	2020-04-02	14	UK	UK-SCT	EDIN	B.1	97	UK562	other	G	2020	4	2	#3d46a8	#60e54a	57.1667	-2.6667	#ffffff	red
COG035615	2020-04-21	17	UK	UK-SCT	EDIN	B.1.5.5	58	UK1548	other	G	2020	4	21	#6a852b	#60e54a	56.464	-2.97	#ffffff	red
COG744641	2020-05-20	21	UK	UK-ENG	CAMB	B.2	90	UK5486	other	D	2020	5	20	#dc80cf	#8240dd	51.8333	0.5833	#ffffff	green
COG674428	2020-05-19	21	UK	UK-ENG	CAMB	B.1.1	96	UK217	other	G	2020	5	19	#9bba2e	#8240dd	51.8333	0.5833	#ffffff	red
COG073166	2020-05-19	21	UK	UK-ENG	CAMB	B.1.1	95	UK480	other	G	2020	5	19	#9bba2e	#8240dd	51.8333	0.5833	#ffffff	red
COG679367	2020-05-20	21	UK	UK-ENG	CAMB	B.1.1	99	UK147	other	G	2020	5	20	#9bba2e	#8240dd	51.8333	0.5833	#ffffff	red
COG961196	2020-05-20	21	UK	UK-ENG	CAMB	B.2	100	UK77	other	D	2020	5	20	#dc80cf	#8240dd	51.8333	0.5833	#ffffff	green
COG319839	2020-05-19	21	UK	UK-ENG	CAMB	B.1.1	89	UK128	other	G	2020	5	19	#9bba2e	#8240dd	51.8333	-0.25	#ffffff	red
COG376144	2020-05-20	21	UK	UK-ENG	CAMB	B.1.1	95	UK103	other	G	2020	5	20	#9bba2e	#8240dd	51.8333	0.5833	#ffffff	red
COG464612	2020-05-20	21	UK	UK-ENG	CAMB	B.1.1.1	100	UK5	UK5	G	2020	5	20	#b54946	#8240dd	52.1667	1	#60e54a	red
COG002899	2020-05-19	21	UK	UK-ENG	CAMB	B.1.36	89	UK51	other	G	2020	5	19	#ed4ab6	#8240dd	51.8333	0.5833	#ffffff	red
COG070082	2020-05-20	21	UK	UK-ENG	CAMB	B.1.1.1	100	UK5	UK5	G	2020	5	20	#b54946	#8240dd	51.8333	-0.25	#60e54a	red
COG031234	2020-05-19	21	UK	UK-ENG	CAMB	B.1.1.1	100	UK5	UK5	G	2020	5	19	#b54946	#8240dd	51.8333	0.5833	#60e54a	red
COG782635	2020-05-19	21	UK	UK-SCT	EDIN	B.1.1.14	100	UK304	other	G	2020	5	19	#8081ff	#60e54a	55.9167	-3.5	#ffffff	red
COG445969	2020-05-21	21	UK	UK-SCT	EDIN	B.1.5	100	UK2057	other	G	2020	5	21	#ea6527	#60e54a	55.95	-3.19889	#ffffff	red
COG269731	2020-05-20	21	UK	UK-SCT	EDIN	B.1.5	75	UK558	other	G	2020	5	20	#ea6527	#60e54a	55.95	-3.19889	#ffffff	red
COG009704	2020-05-19	21	UK	UK-SCT	EDIN	B.1.5	97	UK2058	other	G	2020	5	19	#ea6527	#60e54a	55.9167	-2.75	#ffffff	red
COG618641	2020-05-20	21	UK	UK-SCT	EDIN	B.1.1.14	100	UK304	other	G	2020	5	20	#8081ff	#60e54a	55.9167	-3.5	#ffffff	red
COG134512	2020-05-20	21	UK	UK-SCT	EDIN	B.1.1.4	98	UK53	other	G	2020	5	20	#bbff5b	#60e54a	55.8333	-3.0833	#ffffff	red
COG214238	2020-05-20	21	UK	UK-SCT	EDIN	B.1.5	79	UK558	other	G	2020	5	20	#ea6527	#60e54a	55.95	-3.19889	#ffffff	red
COG607118	2020-05-20	21	UK	UK-SCT	EDIN	B.1.5	96	UK301	other	G	2020	5	20	#ea6527	#60e54a	55.95	-3.19889	#ffffff	red
COG869865	2020-05-20	21	UK	UK-SCT	EDIN	B.1.5	70	UK558	other	G	2020	5	20	#ea6527	#60e54a	55.95	-3.19889	#ffffff	red
COG031271	2020-05-18	21	UK	UK-ENG	CAMB	B.1.1.3	90	UK26	other	G	2020	5	18	#b63154	#8240dd	52.1667	1	#ffffff	red
COG843615	2020-05-19	21	UK	UK-ENG	CAMB	B.1.1	96	UK113	other	G	2020	5	19	#9bba2e	#8240dd	52.3333	0.0833	#ffffff	red
COG792423	2020-05-18	21	UK	UK-ENG	CAMB	B.1.1.1	100	UK5	UK5	G	2020	5	18	#b54946	#8240dd	52.3333	0.0833	#60e54a	red
COG931282	2020-05-18	21	UK	UK-ENG	CAMB	B.1.1	96	UK308	other	G	2020	5	18	#9bba2e	#8240dd	52.3333	0.0833	#ffffff	red
COG987981	2020-05-18	21	UK	UK-ENG	CAMB	B.1.1.3	95	UK26	other	G	2020	5	18	#b63154	#8240dd	52.1667	1	#ffffff	red
COG026390	2020-05-21	21	UK	UK-ENG	CAMB	B.1.66	100	UK167	other	G	2020	5	21	#f956c2	#8240dd	51.8333	-0.25	#ffffff	red
COG838151	2020-05-20	21	UK	UK-ENG	CAMB	B.1.66	100	UK167	other	G	2020	5	20	#f956c2	#8240dd	52.6667	1	#ffffff	red
COG104303	2020-05-18	21	UK	UK-ENG	CAMB	B.1.1	96	UK217	other	G	2020	5	18	#9bba2e	#8240dd	51.8333	0.5833	#ffffff	red
COG616116	2020-05-19	21	UK	UK-ENG	CAMB	B.1.66	100	UK167	other	G	2020	5	19	#f956c2	#8240dd	52.3333	0.0833	#ffffff	red
COG802286	2020-05-19	21	UK	UK-ENG	CAMB	B.1.1.10	86	UK326	other	G	2020	5	19	#7a4ecd	#8240dd	51.8333	-0.25	#ffffff	red
COG533475	2020-05-03	19	UK	UK-SCT	GLAS	B.1.1	99	UK163	other	G	2020	5	3	#9bba2e	#5bcd5a	55.7892	-3.99556	#ffffff	red
COG804631	2020-05-02	18	UK	UK-SCT	GLAS	B.1	94	UK36	UK36	G	2020	5	2	#3d46a8	#5bcd5a	55.7892	-3.99556	#3d46a8	red
COG941482	2020-05-09	19	UK	UK-SCT	GLAS	B.1.p11	72	UK73	other	G	2020	5	9	#f6da72	#5bcd5a	55.85	-4.43333	#ffffff	red
COG260286	2020-05-02	18	UK	UK-SCT	GLAS	B.1	96	UK36	UK36	G	2020	5	2	#3d46a8	#5bcd5a	55.7892	-3.99556	#3d46a8	red
COG793805	2020-03-28	13	UK	UK-SCT	GLAS	B.1.p11	100	UK2464	UK2464	G	2020	3	28	#f6da72	#5bcd5a	56.0006	-3.78444	#a48724	red
COG705987	2020-05-02	18	UK	UK-SCT	GLAS	B.1.p73	76	UK5098	UK5098	G	2020	5	2	#5782e1	#5bcd5a	55.7892	-3.99556	#e2304a	red
COG800879	2020-05-06	19	UK	UK-SCT	GLAS	B.1.p73	71	UK3015	other	G	2020	5	6	#5782e1	#5bcd5a	55.7892	-3.99556	#ffffff	red
COG837867	2020-05-01	18	UK	UK-SCT	GLAS	B.1.1	98	UK5701	other	G	2020	5	1	#9bba2e	#5bcd5a	55.87	-4.27	#ffffff	red
COG972304	2020-05-07	19	UK	UK-SCT	GLAS	B.2	93	UK5669	other	D	2020	5	7	#dc80cf	#5bcd5a	55.85	-4.43333	#ffffff	green
COG282710	2020-05-02	18	UK	UK-SCT	GLAS	B.1	93	UK36	UK36	G	2020	5	2	#3d46a8	#5bcd5a	55.7892	-3.99556	#3d46a8	red
COG551011	2020-04-08	15	UK	UK-SCT	GLAS	B.2	92	UK5669	other	D	2020	4	8	#dc80cf	#5bcd5a	55.87	-4.27	#ffffff	green
COG524089	2020-05-08	19	UK	UK-SCT	GLAS	B.1.p11	96	UK2464	UK2464	G	2020	5	8	#f6da72	#5bcd5a	55.87	-4.27	#a48724	red
COG202074	2020-05-07	19	UK	UK-SCT	GLAS	B.16	97	UK40	UK40	D	2020	5	7	#ff7e40	#5bcd5a	55.87	-4.27	#9bba2e	green
COG128515	2020-05-02	18	UK	UK-SCT	GLAS	B.1.p73	95	UK5098	UK5098	G	2020	5	2	#5782e1	#5bcd5a	55.87	-4.27	#e2304a	red
COG832810	2020-04-26	18	UK	UK-SCT	GLAS	B.1	100	UK271	other	G	2020	4	26	#3d46a8	#5bcd5a	56.0006	-3.78444	#ffffff	red
COG310042	2020-05-02	18	UK	UK-SCT	GLAS	B.1	96	UK36	UK36	G	2020	5	2	#3d46a8	#5bcd5a	55.7892	-3.99556	#3d46a8	red
COG514002	2020-05-08	19	UK	UK-SCT	GLAS	B.1	96	UK36	UK36	G	2020	5	8	#3d46a8	#5bcd5a	55.87	-4.27	#3d46a8	red
COG715069	2020-05-07	19	UK	UK-SCT	GLAS	B.1.5	68	UK100	other	G	2020	5	7	#ea6527	#5bcd5a	55.87	-4.27	#ffffff	red
COG281203	2020-05-09	19	UK	UK-SCT	GLAS	B.1.p11	71	UK73	other	G	2020	5	9	#f6da72	#5bcd5a	55.85	-4.43333	#ffffff	red
COG829537	2020-05-01	18	UK	UK-SCT	GLAS	B.16	90	UK40	UK40	D	2020	5	1	#ff7e40	#5bcd5a	55.87	-4.27	#9bba2e	green
COG523071	2020-05-03	19	UK	UK-SCT	GLAS	B.1.1.1	96	UK5	UK5	G	2020	5	3	#b54946	#5bcd5a	55.7892	-3.99556	#60e54a	red
COG936146	2020-05-02	18	UK	UK-SCT	GLAS	B.1	96	UK36	UK36	G	2020	5	2	#3d46a8	#5bcd5a	55.7892	-3.99556	#3d46a8	red
COG648510	2020-05-06	19	UK	UK-SCT	GLAS	B.1.p11	94	UK2464	UK2464	G	2020	5	6	#f6da72	#5bcd5a	55.7892	-3.99556	#a48724	red
COG871988	2020-05-09	19	UK	UK-SCT	GLAS	B.1	98	UK36	UK36	G	2020	5	9	#3d46a8	#5bcd5a	55.87	-4.27	#3d46a8	red
COG884564	2020-04-30	18	UK	UK-SCT	GLAS	B.1.1	96	UK82	other	G	2020	4	30	#9bba2e	#5bcd5a	55.87	-4.27	#ffffff	red
COG904528	2020-05-01	18	UK	UK-SCT	GLAS	B.1	100	UK42	UK42	G	2020	5	1	#3d46a8	#5bcd5a	55.7892	-3.99556	#9c31a6	red
COG037732	2020-05-06	19	UK	UK-SCT	GLAS	B.1.1	95	UK93	other	G	2020	5	6	#9bba2e	#5bcd5a	56.0006	-3.78444	#ffffff	red
COG113435	2020-04-13	16	UK	UK-SCT	GLAS	A.2	100	UK39	other	D	2020	4	13	#5bcd5a	#5bcd5a	55.87	-4.27	#ffffff	green
COG182605	2020-05-02	18	UK	UK-SCT	GLAS	B.1	95	UK36	UK36	G	2020	5	2	#3d46a8	#5bcd5a	55.7892	-3.99556	#3d46a8	red
COG283982	2020-05-07	19	UK	UK-SCT	GLAS	B.1.p73	78	UK5098	UK5098	G	2020	5	7	#5782e1	#5bcd5a	55.7892	-3.99556	#e2304a	red
COG426785	2020-05-07	19	UK	UK-SCT	GLAS	B.1.1	98	UK281	other	G	2020	5	7	#9bba2e	#5bcd5a	56.0006	-3.78444	#ffffff	red
COG987155	2020-05-09	19	UK	UK-SCT	GLAS	B.1.p73	78	UK5098	UK5098	G	2020	5	9	#5782e1	#5bcd5a	55.85	-4.43333	#e2304a	red
COG883987	2020-05-06	19	UK	UK-SCT	GLAS	B.1.p73	79	UK5098	UK5098	G	2020	5	6	#5782e1	#5bcd5a	55.7892	-3.99556	#e2304a	red
COG776274	2020-05-01	18	UK	UK-SCT	GLAS	B.1	95	UK36	UK36	G	2020	5	1	#3d46a8	#5bcd5a	55.7892	-3.99556	#3d46a8	red
COG306989	2020-05-06	19	UK	UK-SCT	GLAS	A.2	100	UK39	other	D	2020	5	6	#5bcd5a	#5bcd5a	56.0006	-3.78444	#ffffff	green
COG241963	2020-05-09	19	UK	UK-SCT	GLAS	B.1	98	UK36	UK36	G	2020	5	9	#3d46a8	#5bcd5a	55.7892	-3.99556	#3d46a8	red
COG002114	2020-05-01	18	UK	UK-SCT	GLAS	B.1.p73	93	UK5098	UK5098	G	2020	5	1	#5782e1	#5bcd5a	55.87	-4.27	#e2304a	red
COG519766	2020-05-09	19	UK	UK-SCT	GLAS	B.1.p73	78	UK5098	UK5098	G	2020	5	9	#5782e1	#5bcd5a	55.87	-4.27	#e2304a	red
COG595591	2020-05-07	19	UK	UK-SCT	GLAS	A.5	100	UK1074	other	D	2020	5	7	#6768ea	#5bcd5a	56.0006	-3.78444	#ffffff	green
COG270227	2020-04-30	18	UK	UK-SCT	GLAS	B.1.1	95	UK82	other	G	2020	4	30	#9bba2e	#5bcd5a	55.87	-4.27	#ffffff	red
COG527090	2020-05-09	19	UK	UK-SCT	GLAS	B.1.p11	75	UK73	other	G	2020	5	9	#f6da72	#5bcd5a	55.85	-4.43333	#ffffff	red
COG207653	2020-05-06	19	UK	UK-SCT	GLAS	B.1.p73	78	UK5098	UK5098	G	2020	5	6	#5782e1	#5bcd5a	55.87	-4.27	#e2304a	red
COG376617	2020-04-30	18	UK	UK-SCT	GLAS	B.1	96	UK88	other	G	2020	4	30	#3d46a8	#5bcd5a	55.87	-4.27	#ffffff	red
COG358814	2020-05-06	19	UK	UK-SCT	GLAS	B.2	99	UK5668	other	D	2020	5	6	#dc80cf	#5bcd5a	55.7892	-3.99556	#ffffff	green
COG754772	2020-05-09	19	UK	UK-SCT	GLAS	B.1.p73	71	UK5098	UK5098	G	2020	5	9	#5782e1	#5bcd5a	55.87	-4.27	#e2304a	red
COG313967	2020-04-08	15	UK	UK-SCT	GLAS	B.1.1	95	UK82	other	G	2020	4	8	#9bba2e	#5bcd5a	55.87	-4.27	#ffffff	red
COG483262	2020-05-02	18	UK	UK-SCT	GLAS	B.1.p73	75	UK5098	UK5098	G	2020	5	2	#5782e1	#5bcd5a	55.87	-4.27	#e2304a	red
COG999252	2020-05-07	19	UK	UK-SCT	GLAS	B.1	95	UK36	UK36	G	2020	5	7	#3d46a8	#5bcd5a	55.87	-4.27	#3d46a8	red
COG887451	2020-05-04	19	UK	UK-SCT	GLAS	B.1.p73	96	UK5098	UK5098	G	2020	5	4	#5782e1	#5bcd5a	55.87	-4.27	#e2304a	red
COG167574	2020-05-07	19	UK	UK-SCT	GLAS	B.1.p73	94	UK5098	UK5098	G	2020	5	7	#5782e1	#5bcd5a	55.6117	-4.49444	#e2304a	red
COG747593	2020-05-09	19	UK	UK-SCT	GLAS	B.1.p73	73	UK5098	UK5098	G	2020	5	9	#5782e1	#5bcd5a	55.85	-4.43333	#e2304a	red
COG155399	2020-05-01	18	UK	UK-SCT	GLAS	B.2.1	98	UK38	other	D	2020	5	1	#d73b27	#5bcd5a	55.87	-4.27	#ffffff	green
COG925340	2020-04-27	18	UK	UK-SCT	GLAS	B.1.1.14	74	UK304	other	G	2020	4	27	#8081ff	#5bcd5a	56.0006	-3.78444	#ffffff	red
COG633818	2020-05-06	19	UK	UK-SCT	GLAS	B.1.p73	79	UK5098	UK5098	G	2020	5	6	#5782e1	#5bcd5a	55.87	-4.27	#e2304a	red
COG378739	2020-05-08	19	UK	UK-SCT	GLAS	B.1	97	UK36	UK36	G	2020	5	8	#3d46a8	#5bcd5a	55.87	-4.27	#3d46a8	red
COG066738	2020-05-05	19	UK	UK-SCT	GLAS	B.1.p73	75	UK5098	UK5098	G	2020	5	5	#5782e1	#5bcd5a	55.87	-4.27	#e2304a	red
COG311309	2020-05-07	19	UK	UK-SCT	GLAS	B.2	93	UK5669	other	D	2020	5	7	#dc80cf	#5bcd5a	55.87	-4.27	#ffffff	green
COG069414	2020-04-26	18	UK	UK-SCT	GLAS	B.1	100	UK5512	other	G	2020	4	26	#3d46a8	#5bcd5a	56.0006	-3.78444	#ffffff	red
COG422499	2020-05-07	19	UK	UK-SCT	GLAS	B.1	100	UK42	UK42	G	2020	5	7	#3d46a8	#5bcd5a	55.7892	-3.99556	#9c31a6	red
COG432329	2020-04-16	16	UK	UK-SCT	GLAS	B.1.5	69	UK699	other	G	2020	4	16	#ea6527	#5bcd5a	55.7892	-3.99556	#ffffff	red
COG738133	2020-05-08	19	UK	UK-SCT	GLAS	B.1.p73	95	UK5098	UK5098	G	2020	5	8	#5782e1	#5bcd5a	55.85	-4.43333	#e2304a	red
COG906784	2020-05-05	19	UK	UK-SCT	GLAS	B.1	94	UK36	UK36	G	2020	5	5	#3d46a8	#5bcd5a	55.7892	-3.99556	#3d46a8	red
COG686759	2020-05-05	19	UK	UK-SCT	GLAS	B.1.p73	91	UK5098	UK5098	G	2020	5	5	#5782e1	#5bcd5a	55.7892	-3.99556	#e2304a	red
COG725309	2020-05-04	19	UK	UK-SCT	GLAS	B.1.5	100	UK2200	UK2200	G	2020	5	4	#ea6527	#5bcd5a	55.87	-4.27	#43458c	red
COG069413	2020-04-19	17	UK	UK-SCT	GLAS	B.1.1	95	UK82	other	G	2020	4	19	#9bba2e	#5bcd5a	55.87	-4.27	#ffffff	red
COG167438	2020-05-07	19	UK	UK-SCT	GLAS	B.1.1	97	UK4297	other	G	2020	5	7	#9bba2e	#5bcd5a	55.87	-4.27	#ffffff	red
COG064829	2020-05-07	19	UK	UK-SCT	GLAS	B.1	95	UK36	UK36	G	2020	5	7	#3d46a8	#5bcd5a	55.85	-4.43333	#3d46a8	red
COG419945	2020-05-06	19	UK	UK-SCT	GLAS	B.1	94	UK36	UK36	G	2020	5	6	#3d46a8	#5bcd5a	55.85	-4.43333	#3d46a8	red
COG468163	2020-05-06	19	UK	UK-SCT	GLAS	B.1.1	95	UK82	other	G	2020	5	6	#9bba2e	#5bcd5a	55.87	-4.27	#ffffff	red
COG464952	2020-05-07	19	UK	UK-SCT	GLAS	A.2	100	UK39	other	D	2020	5	7	#5bcd5a	#5bcd5a	55.87	-4.27	#ffffff	green
COG075404	2020-05-07	19	UK	UK-SCT	GLAS	B.1.1	95	UK670	other	G	2020	5	7	#9bba2e	#5bcd5a	55.87	-4.27	#ffffff	red
COG156902	2020-05-11	20	UK	UK-SCT	GLAS	B.1.p73	94	UK5098	UK5098	G	2020	5	11	#5782e1	#5bcd5a	55.85	-4.43333	#e2304a	red
COG124943	2020-05-08	19	UK	UK-SCT	GLAS	B.1.1	97	UK4297	other	G	2020	5	8	#9bba2e	#5bcd5a	55.87	-4.27	#ffffff	red
COG450302	2020-05-08	19	UK	UK-SCT	GLAS	B.1.p73	91	UK5098	UK5098	G	2020	5	8	#5782e1	#5bcd5a	55.87	-4.27	#e2304a	red
COG701037	2020-05-12	20	UK	UK-SCT	GLAS	B.1	98	UK563	other	G	2020	5	12	#3d46a8	#5bcd5a	55.6117	-4.49444	#ffffff	red
COG238452	2020-05-07	19	UK	UK-SCT	GLAS	B.1	97	UK36	UK36	G	2020	5	7	#3d46a8	#5bcd5a	55.87	-4.27	#3d46a8	red
COG401998	2020-05-11	20	UK	UK-SCT	GLAS	B.1	100	UK88	other	G	2020	5	11	#3d46a8	#5bcd5a	55.85	-4.43333	#ffffff	red
COG996278	2020-05-07	19	UK	UK-SCT	GLAS	B.1.p73	76	UK5098	UK5098	G	2020	5	7	#5782e1	#5bcd5a	55.7892	-3.99556	#e2304a	red
COG075056	2020-05-07	19	UK	UK-SCT	GLAS	B.1	99	UK36	UK36	G	2020	5	7	#3d46a8	#5bcd5a	55.85	-4.43333	#3d46a8	red
COG585857	2020-05-11	20	UK	UK-SCT	GLAS	B.1.p73	79	UK5098	UK5098	G	2020	5	11	#5782e1	#5bcd5a	55.85	-4.43333	#e2304a	red
COG913334	2020-05-07	19	UK	UK-SCT	GLAS	B.1	97	UK36	UK36	G	2020	5	7	#3d46a8	#5bcd5a	55.85	-4.43333	#3d46a8	red
COG340183	2020-05-10	20	UK	UK-SCT	GLAS	B.1.p73	73	UK5098	UK5098	G	2020	5	10	#5782e1	#5bcd5a	55.85	-4.43333	#e2304a	red
COG247228	2020-05-12	20	UK	UK-SCT	GLAS	B.1.p73	71	UK5098	UK5098	G	2020	5	12	#5782e1	#5bcd5a	55.85	-4.43333	#e2304a	red
COG729327	2020-05-12	20	UK	UK-SCT	GLAS	B.1.p73	78	UK5098	UK5098	G	2020	5	12	#5782e1	#5bcd5a	55.85	-4.43333	#e2304a	red
COG614897	2020-04-15	16	UK	UK-SCT	GLAS	B.1.p73	77	UK5098	UK5098	G	2020	4	15	#5782e1	#5bcd5a	55.87	-4.27	#e2304a	red
COG439968	2020-05-10	20	UK	UK-SCT	GLAS	B.1.p11	69	UK73	other	G	2020	5	10	#f6da72	#5bcd5a	55.85	-4.43333	#ffffff	red
COG750311	2020-05-12	20	UK	UK-SCT	GLAS	B.1.5	79	UK100	other	G	2020	5	12	#ea6527	#5bcd5a	55.87	-4.27	#ffffff	red
COG996506	2020-05-10	20	UK	UK-SCT	GLAS	B.1.1	97	UK3432	other	G	2020	5	10	#9bba2e	#5bcd5a	55.6117	-4.49444	#ffffff	red
COG098941	2020-05-10	20	UK	UK-SCT	GLAS	B.1.1	98	UK3432	other	G	2020	5	10	#9bba2e	#5bcd5a	55.6117	-4.49444	#ffffff	red
COG817305	2020-05-11	20	UK	UK-SCT	GLAS	B.1	95	UK36	UK36	G	2020	5	11	#3d46a8	#5bcd5a	55.87	-4.27	#3d46a8	red
COG878543	2020-05-08	19	UK	UK-SCT	GLAS	B.1.p73	96	UK5098	UK5098	G	2020	5	8	#5782e1	#5bcd5a	55.87	-4.27	#e2304a	red
COG784515	2020-05-07	19	UK	UK-SCT	GLAS	B.1	100	UK88	other	G	2020	5	7	#3d46a8	#5bcd5a	55.87	-4.27	#ffffff	red
COG450867	2020-05-12	20	UK	UK-SCT	GLAS	B.1.p73	77	UK5098	UK5098	G	2020	5	12	#5782e1	#5bcd5a	55.6117	-4.49444	#e2304a	red
COG494231	2020-05-07	19	UK	UK-SCT	GLAS	B.1	98	UK36	UK36	G	2020	5	7	#3d46a8	#5bcd5a	55.87	-4.27	#3d46a8	red
COG228682	2020-05-10	20	UK	UK-SCT	GLAS	A.2	100	UK39	other	D	2020	5	10	#5bcd5a	#5bcd5a	55.85	-4.43333	#ffffff	green
COG471130	2020-05-07	19	UK	UK-SCT	GLAS	B.1.p11	70	UK73	other	G	2020	5	7	#f6da72	#5bcd5a	55.85	-4.43333	#ffffff	red
COG632084	2020-05-12	20	UK	UK-SCT	GLAS	B.1.p73	71	UK5098	UK5098	G	2020	5	12	#5782e1	#5bcd5a	55.87	-4.27	#e2304a	red
COG124601	2020-05-10	20	UK	UK-SCT	GLAS	B.1.p73	77	UK5098	UK5098	G	2020	5	10	#5782e1	#5bcd5a	55.87	-4.27	#e2304a	red
COG325572	2020-05-07	19	UK	UK-SCT	GLAS	B.1	99	UK36	UK36	G	2020	5	7	#3d46a8	#5bcd5a	55.87	-4.27	#3d46a8	red
COG621690	2020-05-11	20	UK	UK-SCT	GLAS	B.1.p73	77	UK5098	UK5098	G	2020	5	11	#5782e1	#5bcd5a	55.87	-4.27	#e2304a	red
COG214142	2020-05-06	19	UK	UK-SCT	GLAS	B.1.1	98	UK4297	other	G	2020	5	6	#9bba2e	#5bcd5a	55.87	-4.27	#ffffff	red
COG513625	2020-05-07	19	UK	UK-SCT	GLAS	B.1.p73	100	UK5098	UK5098	G	2020	5	7	#5782e1	#5bcd5a	55.87	-4.27	#e2304a	red
COG136367	2020-05-08	19	UK	UK-SCT	GLAS	B.1.1	95	UK4735	other	G	2020	5	8	#9bba2e	#5bcd5a	55.87	-4.27	#ffffff	red
COG437830	2020-05-11	20	UK	UK-SCT	GLAS	B.1	95	UK36	UK36	G	2020	5	11	#3d46a8	#5bcd5a	55.87	-4.27	#3d46a8	red
COG199778	2020-05-07	19	UK	UK-SCT	GLAS	B.1.1	99	UK4297	other	G	2020	5	7	#9bba2e	#5bcd5a	55.87	-4.27	#ffffff	red
COG618935	2020-05-08	19	UK	UK-SCT	GLAS	B.1.p73	75	UK5098	UK5098	G	2020	5	8	#5782e1	#5bcd5a	55.85	-4.43333	#e2304a	red
COG169546	2020-05-09	19	UK	UK-SCT	GLAS	B.1.p73	78	UK5098	UK5098	G	2020	5	9	#5782e1	#5bcd5a	55.87	-4.27	#e2304a	red
COG985453	2020-05-09	19	UK	UK-SCT	GLAS	B.2	93	UK5668	other	D	2020	5	9	#dc80cf	#5bcd5a	55.85	-4.43333	#ffffff	green
COG423885	2020-05-07	19	UK	UK-SCT	GLAS	B.1	94	UK36	UK36	G	2020	5	7	#3d46a8	#5bcd5a	55.85	-4.43333	#3d46a8	red
COG918716	2020-05-07	19	UK	UK-SCT	GLAS	B.1	97	UK36	UK36	G	2020	5	7	#3d46a8	#5bcd5a	55.85	-4.43333	#3d46a8	red
COG913480	2020-05-11	20	UK	UK-SCT	GLAS	B.1	100	UK2048	other	G	2020	5	11	#3d46a8	#5bcd5a	55.6117	-4.49444	#ffffff	red
COG373080	2020-05-06	19	UK	UK-SCT	GLAS	B.2	95	UK5668	other	D	2020	5	6	#dc80cf	#5bcd5a	55.85	-4.43333	#ffffff	green
COG268994	2020-05-10	20	UK	UK-SCT	GLAS	B.1.1	96	UK3432	other	G	2020	5	10	#9bba2e	#5bcd5a	55.6117	-4.49444	#ffffff	red
COG076876	2020-05-07	19	UK	UK-SCT	GLAS	B.16	96	UK40	UK40	D	2020	5	7	#ff7e40	#5bcd5a	55.87	-4.27	#9bba2e	green
COG499597	2020-05-12	20	UK	UK-SCT	GLAS	B.1	96	UK88	other	G	2020	5	12	#3d46a8	#5bcd5a	55.87	-4.27	#ffffff	red
COG362832	2020-05-12	20	UK	UK-SCT	GLAS	B.1.p73	89	UK5098	UK5098	G	2020	5	12	#5782e1	#5bcd5a	55.85	-4.43333	#e2304a	red
COG374216	2020-05-10	20	UK	UK-SCT	GLAS	B.1.1	95	UK3432	other	G	2020	5	10	#9bba2e	#5bcd5a	55.6117	-4.49444	#ffffff	red
COG991759	2020-05-12	20	UK	UK-SCT	GLAS	B.16	97	UK40	UK40	D	2020	5	12	#ff7e40	#5bcd5a	55.87	-4.27	#9bba2e	green
COG662482	2020-05-06	19	UK	UK-SCT	GLAS	B.1.p73	79	UK5098	UK5098	G	2020	5	6	#5782e1	#5bcd5a	55.87	-4.27	#e2304a	red
COG889011	2020-05-11	20	UK	UK-SCT	GLAS	B.1	96	UK36	UK36	G	2020	5	11	#3d46a8	#5bcd5a	55.87	-4.27	#3d46a8	red
COG177326	2020-05-12	20	UK	UK-SCT	GLAS	B.16	97	UK40	UK40	D	2020	5	12	#ff7e40	#5bcd5a	55.87	-4.27	#9bba2e	green
COG000572	2020-05-07	19	UK	UK-SCT	GLAS	B.1	99	UK36	UK36	G	2020	5	7	#3d46a8	#5bcd5a	55.85	-4.43333	#3d46a8	red
COG556060	2020-05-07	19	UK	UK-SCT	GLAS	B.1	95	UK36	UK36	G	2020	5	7	#3d46a8	#5bcd5a	55.87	-4.27	#3d46a8	red
COG581016	2020-05-13	20	UK	UK-SCT	GLAS	B.1.1	96	UK82	other	G	2020	5	13	#9bba2e	#5bcd5a	55.85	-4.43333	#ffffff	red
COG493261	2020-05-09	19	UK	UK-ENG	NOTT	B.1.p11	98	UK2464	UK2464	G	2020	5	9	#f6da72	#9bba2e	52.955	-1.14917	#a48724	red
COG630435	2020-05-05	19	UK	UK-ENG	NOTT	B.1.1.1	100	UK5	UK5	G	2020	5	5	#b54946	#9bba2e	52.955	-1.14917	#60e54a	red
COG440162	2020-05-01	18	UK	UK-ENG	NOTT	B.1.p11	95	UK2464	UK2464	G	2020	5	1	#f6da72	#9bba2e	52.955	-1.14917	#a48724	red
COG537271	2020-05-04	19	UK	UK-ENG	NOTT	B.1.1.1	100	UK5	UK5	G	2020	5	4	#b54946	#9bba2e	52.955	-1.14917	#60e54a	red
COG280706	2020-05-02	18	UK	UK-ENG	NOTT	B.1.1.1	100	UK5	UK5	G	2020	5	2	#b54946	#9bba2e	52.955	-1.14917	#60e54a	red
COG507244	2020-05-01	18	UK	UK-ENG	NOTT	B.1.1	95	UK632	UK632	G	2020	5	1	#9bba2e	#9bba2e	52.955	-1.14917	#6990eb	red
COG703558	2020-05-02	18	UK	UK-ENG	NOTT	B.1.1	98	UK56	other	G	2020	5	2	#9bba2e	#9bba2e	52.955	-1.14917	#ffffff	red
COG094074	2020-05-18	21	UK	UK-ENG	CAMB	B.1.1.3	98	UK26	other	G	2020	5	18	#b63154	#8240dd	52.1667	1	#ffffff	red
COG006072	2020-05-19	21	UK	UK-ENG	CAMB	B.1.1	94	UK371	other	G	2020	5	19	#9bba2e	#8240dd	51.8333	-0.25	#ffffff	red
COG883073	2020-05-18	21	UK	UK-ENG	CAMB	B.1.1.3	95	UK26	other	G	2020	5	18	#b63154	#8240dd	52.1667	1	#ffffff	red
COG975176	2020-05-18	21	UK	UK-ENG	CAMB	B.1.1	100	UK5152	other	G	2020	5	18	#9bba2e	#8240dd	52.1667	1	#ffffff	red
COG719024	2020-05-18	21	UK	UK-ENG	CAMB	B.1.1.3	96	UK26	other	G	2020	5	18	#b63154	#8240dd	52.1667	1	#ffffff	red
COG888977	2020-05-19	21	UK	UK-ENG	CAMB	B.1.1	95	UK128	other	G	2020	5	19	#9bba2e	#8240dd	51.8333	-0.25	#ffffff	red
COG397038	2020-05-18	21	UK	UK-ENG	CAMB	B.1.1.3	98	UK26	other	G	2020	5	18	#b63154	#8240dd	52.1667	1	#ffffff	red
COG919758	2020-05-18	21	UK	UK-ENG	CAMB	B.1.1.10	87	UK326	other	G	2020	5	18	#7a4ecd	#8240dd	51.8333	-0.25	#ffffff	red
COG546666	2020-05-18	21	UK	UK-ENG	CAMB	B.1.1.3	91	UK26	other	G	2020	5	18	#b63154	#8240dd	52.1667	1	#ffffff	red
COG658226	2020-05-18	21	UK	UK-ENG	CAMB	B.1.1.3	94	UK26	other	G	2020	5	18	#b63154	#8240dd	52.1667	1	#ffffff	red
COG924096	2020-05-18	21	UK	UK-ENG	CAMB	B.1.1.3	98	UK26	other	G	2020	5	18	#b63154	#8240dd	52.1667	1	#ffffff	red
COG710808	2020-05-19	21	UK	UK-ENG	CAMB	B.1.1	95	UK371	other	G	2020	5	19	#9bba2e	#8240dd	51.8333	-0.25	#ffffff	red
COG377771	2020-05-01	18	UK	UK-ENG	EXET	B.1.1	99	UK5316	other	G	2020	5	1	#9bba2e	#d54fdf	50.75	-3.75	#ffffff	red
COG944507	2020-04-24	17	UK	UK-ENG	EXET	B.1	100	UK2916	UK2916	G	2020	4	24	#3d46a8	#d54fdf	50.75	-3.75	#47ad6b	red
COG346967	2020-04-29	18	UK	UK-ENG	EXET	B.1.1	95	UK283	other	G	2020	4	29	#9bba2e	#d54fdf	50.75	-3.75	#ffffff	red
COG070893	2020-04-27	18	UK	UK-ENG	EXET	B.1.1	100	UK881	other	G	2020	4	27	#9bba2e	#d54fdf	50.75	-3.75	#ffffff	red
COG975959	2020-04-27	18	UK	UK-ENG	EXET	B.1.1	96	UK283	other	G	2020	4	27	#9bba2e	#d54fdf	50.75	-3.75	#ffffff	red
COG347794	2020-05-03	19	UK	UK-ENG	EXET	B.1.1	96	UK283	other	G	2020	5	3	#9bba2e	#d54fdf	50.75	-3.75	#ffffff	red
COG427889	2020-05-01	18	UK	UK-ENG	PHEC	B.1.1	99	UK564	other	G	2020	5	1	#9bba2e	#bbe784	52.3333	0.0833	#ffffff	red
COG019877	2020-05-04	19	UK	UK-ENG	PHEC	B.1.1	95	UK3126	other	G	2020	5	4	#9bba2e	#bbe784	51.5072	-0.1275	#ffffff	red
COG240304	2020-05-01	18	UK	UK-ENG	PHEC	B.1.1	98	UK111	other	G	2020	5	1	#9bba2e	#bbe784	51.5072	-0.1275	#ffffff	red
COG895504	2020-05-04	19	UK	UK-ENG	PHEC	B.1.1	98	UK3126	other	G	2020	5	4	#9bba2e	#bbe784	51.5072	-0.1275	#ffffff	red
COG888241	2020-05-01	18	UK	UK-ENG	PHEC	B.1.1	99	UK111	other	G	2020	5	1	#9bba2e	#bbe784	51.5072	-0.1275	#ffffff	red
COG838787	2020-05-01	18	UK	UK-ENG	PHEC	B.1.1	100	UK5494	other	G	2020	5	1	#9bba2e	#bbe784	51.5072	-0.1275	#ffffff	red
COG430561	2020-05-04	19	UK	UK-ENG	PHEC	B.1	99	UK5118	other	G	2020	5	4	#3d46a8	#bbe784	52.1299	-0.555563	#ffffff	red
COG135029	2020-05-04	19	UK	UK-ENG	PHEC	B.1	96	UK913	other	G	2020	5	4	#3d46a8	#bbe784	51.8333	-2.1667	#ffffff	red
COG010232	2020-05-01	18	UK	UK-ENG	PHEC	B.1.1	98	UK722	other	G	2020	5	1	#9bba2e	#bbe784	51.5072	-0.1275	#ffffff	red
COG251030	2020-05-04	19	UK	UK-ENG	PHEC	B.1.1	95	UK2735	UK2735	G	2020	5	4	#9bba2e	#bbe784	51.5072	-0.1275	#8968c8	red
COG393051	2020-05-02	18	UK	UK-ENG	PHEC	B.1.1	99	UK5373	other	G	2020	5	2	#9bba2e	#bbe784	51.5072	-0.1275	#ffffff	red
COG073958	2020-04-28	18	UK	UK-ENG	PHEC	B.1.1	94	UK5374	other	G	2020	4	28	#9bba2e	#bbe784	51.5072	-0.1275	#ffffff	red
COG579547	2020-04-30	18	UK	UK-ENG	PHEC	B.1.5	100	UK2200	UK2200	G	2020	4	30	#ea6527	#bbe784	53.9112	-0.5813	#43458c	red
COG232987	2020-05-01	18	UK	UK-ENG	PHEC	B.1.1	97	UK5308	other	G	2020	5	1	#9bba2e	#bbe784	52.3333	0.0833	#ffffff	red
COG164540	2020-05-01	18	UK	UK-ENG	PHEC	B.1.1	97	UK5308	other	G	2020	5	1	#9bba2e	#bbe784	52.3333	0.0833	#ffffff	red
COG818976	2020-05-05	19	UK	UK-ENG	PHEC	B.2	100	UK77	other	D	2020	5	5	#dc80cf	#bbe784	51.5072	-0.1275	#ffffff	green
COG333276	2020-04-30	18	UK	UK-ENG	PHEC	B.1.1	99	UK5209	other	G	2020	4	30	#9bba2e	#bbe784	51.5072	-0.1275	#ffffff	red
COG746960	2020-05-04	19	UK	UK-ENG	PHEC	B.1.5	100	UK2200	UK2200	G	2020	5	4	#ea6527	#bbe784	52.3333	-1.5833	#43458c	red
COG625599	2020-05-01	18	UK	UK-ENG	PHEC	B.1.1	98	UK722	other	G	2020	5	1	#9bba2e	#bbe784	51.5072	-0.1275	#ffffff	red
COG396138	2020-04-30	18	UK	UK-ENG	PHEC	B.1.1	98	UK5209	other	G	2020	4	30	#9bba2e	#bbe784	51.5072	-0.1275	#ffffff	red
COG946946	2020-05-04	19	UK	UK-ENG	PHEC	B.1.1	94	UK5213	other	G	2020	5	4	#9bba2e	#bbe784	51.8333	-1.25	#ffffff	red
COG082491	2020-05-01	18	UK	UK-ENG	PHEC	B.1	100	UK19	UK19	G	2020	5	1	#3d46a8	#bbe784	51.5072	-0.1275	#e5c42c	red
COG688146	2020-05-01	18	UK	UK-ENG	PHEC	B.1.1	96	UK5308	other	G	2020	5	1	#9bba2e	#bbe784	52.3333	0.0833	#ffffff	red
COG210423	2020-05-01	18	UK	UK-ENG	PHEC	B.1	96	UK3511	other	G	2020	5	1	#3d46a8	#bbe784	53.9112	-0.5813	#ffffff	red
COG900318	2020-05-05	19	UK	UK-ENG	PHEC	B.1.1	99	UK5300	other	G	2020	5	5	#9bba2e	#bbe784	51.5072	-0.1275	#ffffff	red
COG656624	2020-05-01	18	UK	UK-ENG	PHEC	B.1.1	95	UK111	other	G	2020	5	1	#9bba2e	#bbe784	51.5072	-0.1275	#ffffff	red
COG087973	2020-04-30	18	UK	UK-ENG	PHEC	B.1.1	100	UK15	other	G	2020	4	30	#9bba2e	#bbe784	51.8333	-2.1667	#ffffff	red
COG530492	2020-04-28	18	UK	UK-ENG	PHEC	B.1	95	UK2073	other	G	2020	4	28	#3d46a8	#bbe784	51.5072	-0.1275	#ffffff	red
COG227792	2020-05-05	19	UK	UK-ENG	PHEC	B.1.1.1	100	UK5	UK5	G	2020	5	5	#b54946	#bbe784	54.5833	-2.8333	#60e54a	red
COG336698	2020-04-29	18	UK	UK-ENG	PHEC	B.1.5	100	UK2200	UK2200	G	2020	4	29	#ea6527	#bbe784	53.9112	-0.5813	#43458c	red
COG209420	2020-05-05	19	UK	UK-ENG	PHEC	B.1.1	96	UK5300	other	G	2020	5	5	#9bba2e	#bbe784	51.5072	-0.1275	#ffffff	red
COG467677	2020-04-28	18	UK	UK-ENG	PHEC	B.1.1	96	UK1027	other	G	2020	4	28	#9bba2e	#bbe784	51.5072	-0.1275	#ffffff	red
COG667356	2020-05-04	19	UK	UK-ENG	PHEC	B.1.1	95	UK5300	other	G	2020	5	4	#9bba2e	#bbe784	51.5072	-0.1275	#ffffff	red
COG298692	2020-05-04	19	UK	UK-ENG	PHEC	B.1.p11	94	UK2464	UK2464	G	2020	5	4	#f6da72	#bbe784	51.5072	-0.1275	#a48724	red
COG551655	2020-05-04	19	UK	UK-ENG	PHEC	B.1	98	UK3110	other	G	2020	5	4	#3d46a8	#bbe784	51.5072	-0.1275	#ffffff	red
COG057187	2020-05-01	18	UK	UK-ENG	PHEC	B.1.1	100	UK5168	other	G	2020	5	1	#9bba2e	#bbe784	51.5072	-0.1275	#ffffff	red
COG147140	2020-05-01	18	UK	UK-ENG	PHEC	B.1.1	99	UK3106	other	G	2020	5	1	#9bba2e	#bbe784	52.3333	0.0833	#ffffff	red
COG495129	2020-05-04	19	UK	UK-ENG	PHEC	B.1	98	UK5119	other	G	2020	5	4	#3d46a8	#bbe784	51.5072	-0.1275	#ffffff	red
COG689112	2020-05-05	19	UK	UK-ENG	PHEC	B.1.1	95	UK5300	other	G	2020	5	5	#9bba2e	#bbe784	51.5072	-0.1275	#ffffff	red
COG869474	2020-05-01	18	UK	UK-ENG	PHEC	B.1.1	95	UK111	other	G	2020	5	1	#9bba2e	#bbe784	51.5072	-0.1275	#ffffff	red
COG815426	2020-04-30	18	UK	UK-ENG	PHEC	B.1.1	96	UK29	other	G	2020	4	30	#9bba2e	#bbe784	51.0833	-3	#ffffff	red
COG060727	2020-05-02	18	UK	UK-ENG	PHEC	B.1.1	95	UK219	other	G	2020	5	2	#9bba2e	#bbe784	51.5072	-0.1275	#ffffff	red
COG136062	2020-05-01	18	UK	UK-ENG	PHEC	B.1.1	99	UK3106	other	G	2020	5	1	#9bba2e	#bbe784	52.3333	0.0833	#ffffff	red
COG963957	2020-05-05	19	UK	UK-ENG	PHEC	B.1.1	98	UK722	other	G	2020	5	5	#9bba2e	#bbe784	51.5072	-0.1275	#ffffff	red
COG883205	2020-05-05	19	UK	UK-ENG	PHEC	B.1.1	98	UK3388	other	G	2020	5	5	#9bba2e	#bbe784	51.5072	-0.1275	#ffffff	red
COG890358	2020-05-04	19	UK	UK-ENG	PHEC	B.1.1	98	UK3388	other	G	2020	5	4	#9bba2e	#bbe784	51.5072	-0.1275	#ffffff	red
COG936154	2020-05-01	18	UK	UK-ENG	PHEC	B.1.1.13	72	UK5375	other	G	2020	5	1	#f6ff63	#bbe784	51.25	-0.3333	#ffffff	red
COG452792	2020-04-30	18	UK	UK-ENG	PHEC	B.1.1	99	UK244	other	G	2020	4	30	#9bba2e	#bbe784	51.25	-0.3333	#ffffff	red
COG048092	2020-05-04	19	UK	UK-ENG	PHEC	B.1.1	95	UK5376	other	G	2020	5	4	#9bba2e	#bbe784	51.5072	-0.1275	#ffffff	red
COG569668	2020-05-02	18	UK	UK-ENG	PHEC	B.1.1	100	UK5377	other	G	2020	5	2	#9bba2e	#bbe784	51.5072	-0.1275	#ffffff	red
COG735841	2020-05-04	19	UK	UK-ENG	PHEC	B.1	98	UK5119	other	G	2020	5	4	#3d46a8	#bbe784	51.5072	-0.1275	#ffffff	red
COG809950	2020-05-01	18	UK	UK-ENG	PHEC	B.1.1	96	UK632	UK632	G	2020	5	1	#9bba2e	#bbe784	51.8333	-1.25	#6990eb	red
COG833478	2020-05-03	19	UK	UK-ENG	PHEC	B.1	98	UK201	other	G	2020	5	3	#3d46a8	#bbe784	53.9112	-0.5813	#ffffff	red
COG466637	2020-05-02	18	UK	UK-ENG	PHEC	B.1.1	98	UK219	other	G	2020	5	2	#9bba2e	#bbe784	51.5072	-0.1275	#ffffff	red
COG407840	2020-05-02	18	UK	UK-ENG	PHEC	B.1.1	98	UK219	other	G	2020	5	2	#9bba2e	#bbe784	51.5072	-0.1275	#ffffff	red
COG690329	2020-05-04	19	UK	UK-ENG	PHEC	B.1.1	97	UK5379	other	G	2020	5	4	#9bba2e	#bbe784	51.5072	-0.1275	#ffffff	red
COG977424	2020-04-30	18	UK	UK-ENG	PHEC	B.1.1	96	UK5209	other	G	2020	4	30	#9bba2e	#bbe784	51.5072	-0.1275	#ffffff	red
COG655372	2020-05-01	18	UK	UK-ENG	PHEC	B.2	64	UK292	other	D	2020	5	1	#dc80cf	#bbe784	51.8333	-0.25	#ffffff	green
COG985187	2020-05-01	18	UK	UK-ENG	PHEC	B.1.1	98	UK5308	other	G	2020	5	1	#9bba2e	#bbe784	52.3333	0.0833	#ffffff	red
COG907112	2020-05-01	18	UK	UK-ENG	PHEC	B.1.1	96	UK305	other	G	2020	5	1	#9bba2e	#bbe784	51.25	-0.3333	#ffffff	red
COG285529	2020-05-02	18	UK	UK-ENG	PHEC	B.1.1	98	UK219	other	G	2020	5	2	#9bba2e	#bbe784	51.5072	-0.1275	#ffffff	red
COG119952	2020-05-02	18	UK	UK-ENG	PHEC	B.1.1	99	UK5380	other	G	2020	5	2	#9bba2e	#bbe784	53.7231	-1.719	#ffffff	red
COG181679	2020-04-30	18	UK	UK-ENG	PHEC	B.1.1	99	UK5381	other	G	2020	4	30	#9bba2e	#bbe784	51.5072	-0.1275	#ffffff	red
COG523126	2020-04-30	18	UK	UK-ENG	PHEC	B.1.p11	92	UK2464	UK2464	G	2020	4	30	#f6da72	#bbe784	51.5072	-0.1275	#a48724	red
COG277516	2020-05-01	18	UK	UK-ENG	PHEC	B.1.1	96	UK1027	other	G	2020	5	1	#9bba2e	#bbe784	51.25	-0.3333	#ffffff	red
COG865870	2020-05-02	18	UK	UK-ENG	PHEC	B.1.1	98	UK219	other	G	2020	5	2	#9bba2e	#bbe784	51.5072	-0.1275	#ffffff	red
COG057775	2020-04-30	18	UK	UK-ENG	PHEC	B.1.1	98	UK5209	other	G	2020	4	30	#9bba2e	#bbe784	51.5072	-0.1275	#ffffff	red
COG667101	2020-05-02	18	UK	UK-ENG	PHEC	B.1.1	96	UK219	other	G	2020	5	2	#9bba2e	#bbe784	51.5072	-0.1275	#ffffff	red
COG114437	2020-05-02	18	UK	UK-ENG	PHEC	B.1.p11	96	UK2464	UK2464	G	2020	5	2	#f6da72	#bbe784	51.5072	-0.1275	#a48724	red
COG790602	2020-05-01	18	UK	UK-ENG	PHEC	B.1.1	98	UK111	other	G	2020	5	1	#9bba2e	#bbe784	51.5072	-0.1275	#ffffff	red
COG482823	2020-05-05	19	UK	UK-ENG	PHEC	B.1.1	95	UK5300	other	G	2020	5	5	#9bba2e	#bbe784	51.5072	-0.1275	#ffffff	red
COG363312	2020-05-04	19	UK	UK-ENG	PHEC	B.1.1	95	UK3126	other	G	2020	5	4	#9bba2e	#bbe784	51.5072	-0.1275	#ffffff	red
COG351258	2020-05-02	18	UK	UK-ENG	PHEC	B.1.1	100	UK5494	other	G	2020	5	2	#9bba2e	#bbe784	51.5072	-0.1275	#ffffff	red
COG524045	2020-04-29	18	UK	UK-ENG	PHEC	B.1.5	100	UK2200	UK2200	G	2020	4	29	#ea6527	#bbe784	53.9112	-0.5813	#43458c	red
COG662550	2020-05-04	19	UK	UK-ENG	PHEC	B.1.1	96	UK300	other	G	2020	5	4	#9bba2e	#bbe784	51.8333	-0.25	#ffffff	red
COG708690	2020-05-01	18	UK	UK-ENG	PHEC	B.1.1	99	UK565	other	G	2020	5	1	#9bba2e	#bbe784	52.3333	0.0833	#ffffff	red
COG686167	2020-05-01	18	UK	UK-ENG	PHEC	B.1.1	99	UK565	other	G	2020	5	1	#9bba2e	#bbe784	52.3333	0.0833	#ffffff	red
COG342273	2020-05-01	18	UK	UK-ENG	PHEC	B.1.1	98	UK565	other	G	2020	5	1	#9bba2e	#bbe784	52.3333	0.0833	#ffffff	red
COG986066	2020-04-04	14	UK	UK-WLS	PHWC	B.1.1	97	UK472	other	G	2020	4	4	#9bba2e	#e03da9	51.48	-3.18	#ffffff	red
COG019346	2020-04-15	16	UK	UK-WLS	PHWC	B.1.1	96	UK3084	other	G	2020	4	15	#9bba2e	#e03da9	51.659	-3.4488	#ffffff	red
COG207015	2020-04-29	18	UK	UK-WLS	PHWC	B.1.1	96	UK473	other	G	2020	4	29	#9bba2e	#e03da9	51.86	-4.31	#ffffff	red
COG385197	2020-04-29	18	UK	UK-WLS	PHWC	B.1.1.2	97	UK158	UK158	G	2020	4	29	#f68270	#e03da9	51.659	-3.4488	#663e98	red
COG508295	2020-04-15	16	UK	UK-WLS	PHWC	B.1	100	UK5528	other	G	2020	4	15	#3d46a8	#e03da9	51.7775	-3.2044	#ffffff	red
COG482338	2020-05-02	18	UK	UK-WLS	PHWC	B.1.p11	98	UK2464	UK2464	G	2020	5	2	#f6da72	#e03da9	51.659	-3.4488	#a48724	red
COG808652	2020-04-28	18	UK	UK-WLS	PHWC	B.1	95	UK3021	UK3021	G	2020	4	28	#3d46a8	#e03da9	51.6167	-3.95	#5d781e	red
COG627749	2020-04-24	17	UK	UK-WLS	PHWC	B.1.1.p16	100	UK633	other	G	2020	4	24	#d4ff9d	#e03da9	53.17	-3.14	#ffffff	red
COG085233	2020-04-30	18	UK	UK-WLS	PHWC	B.1.1	98	UK202	other	G	2020	4	30	#9bba2e	#e03da9	51.659	-3.4488	#ffffff	red
COG611620	2020-04-24	17	UK	UK-WLS	PHWC	B.1.44	97	UK19	UK19	G	2020	4	24	#4b76d5	#e03da9	51.48	-3.18	#e5c42c	red
COG825181	2020-04-02	14	UK	UK-WLS	PHWC	B.1.1.2	100	UK158	UK158	G	2020	4	2	#f68270	#e03da9	51.48	-3.18	#663e98	red
COG154840	2020-04-04	14	UK	UK-WLS	PHWC	B.1.p11	100	UK2464	UK2464	G	2020	4	4	#f6da72	#e03da9	51.48	-3.18	#a48724	red
COG902786	2020-04-04	14	UK	UK-WLS	PHWC	B.3	95	UK1816	other	D	2020	4	4	#a52869	#e03da9	51.59	-2.75	#ffffff	green
COG128052	2020-05-01	18	UK	UK-WLS	PHWC	B.1	100	UK4507	other	G	2020	5	1	#3d46a8	#e03da9	51.7429	-3.37805	#ffffff	red
COG387091	2020-04-02	14	UK	UK-WLS	PHWC	B.1.5.6	97	UK2200	UK2200	G	2020	4	2	#e98ddc	#e03da9	51.86	-4.31	#43458c	red
COG480397	2020-04-29	18	UK	UK-WLS	PHWC	B.1.1	96	UK635	other	G	2020	4	29	#9bba2e	#e03da9	51.5827	-3.20402	#ffffff	red
COG096080	2020-05-01	18	UK	UK-WLS	PHWC	B.1.1.2	98	UK158	UK158	G	2020	5	1	#f68270	#e03da9	51.48	-3.18	#663e98	red
COG792498	2020-04-02	14	UK	UK-WLS	PHWC	B.3	100	UK61	UK61	D	2020	4	2	#a52869	#e03da9	51.48	-3.18	#e03da9	green
COG087345	2020-04-02	14	UK	UK-WLS	PHWC	B.1.1	96	UK5427	other	G	2020	4	2	#9bba2e	#e03da9	51.48	-3.18	#ffffff	red
COG280386	2020-05-01	18	UK	UK-WLS	PHWC	B.1.44	100	UK19	UK19	G	2020	5	1	#4b76d5	#e03da9	51.5827	-3.20402	#e5c42c	red
COG416070	2020-04-29	18	UK	UK-WLS	PHWC	B.1.1	99	UK632	UK632	G	2020	4	29	#9bba2e	#e03da9	51.86	-4.31	#6990eb	red
COG360452	2020-04-02	14	UK	UK-WLS	PHWC	B.1.44	97	UK19	UK19	G	2020	4	2	#4b76d5	#e03da9	51.659	-3.4488	#e5c42c	red
COG696904	2020-04-02	14	UK	UK-WLS	PHWC	B.1.1	100	UK5353	other	G	2020	4	2	#9bba2e	#e03da9	51.86	-4.31	#ffffff	red
COG701063	2020-04-15	16	UK	UK-WLS	PHWC	B.1.p11	78	UK2913	UK2913	G	2020	4	15	#f6da72	#e03da9	51.9906	-4.98409	#dc80cf	red
COG452336	2020-05-01	18	UK	UK-WLS	PHWC	B.1.p11	76	UK495	other	G	2020	5	1	#f6da72	#e03da9	53.0463	-2.9932	#ffffff	red
COG281176	2020-04-15	16	UK	UK-WLS	PHWC	B.1.1	99	UK5167	other	G	2020	4	15	#9bba2e	#e03da9	51.66	-3.81	#ffffff	red
COG929047	2020-04-15	16	UK	UK-WLS	PHWC	B.1.1.2	99	UK158	UK158	G	2020	4	15	#f68270	#e03da9	51.4	-3.28	#663e98	red
COG687501	2020-04-30	18	UK	UK-WLS	PHWC	B.1.p11	79	UK2913	UK2913	G	2020	4	30	#f6da72	#e03da9	53.0463	-2.9932	#dc80cf	red
COG591989	2020-04-04	14	UK	UK-WLS	PHWC	B.1.1.1	100	UK5	UK5	G	2020	4	4	#b54946	#e03da9	51.48	-3.18	#60e54a	red
COG877628	2020-04-04	14	UK	UK-WLS	PHWC	B.2.2	85	UK5556	other	D	2020	4	4	#6a69b4	#e03da9	51.48	-3.18	#ffffff	green
COG885190	2020-04-04	14	UK	UK-WLS	PHWC	B.1.13	100	UK2019	other	G	2020	4	4	#5aeab3	#e03da9	51.51	-3.58	#ffffff	red
COG909666	2020-04-04	14	UK	UK-WLS	PHWC	B.1.5.6	85	UK2200	UK2200	G	2020	4	4	#e98ddc	#e03da9	51.48	-3.18	#43458c	red
COG065013	2020-04-07	15	UK	UK-WLS	PHWC	B.3	100	UK262	other	D	2020	4	7	#a52869	#e03da9	51.48	-3.18	#ffffff	green
COG637773	2020-05-02	18	UK	UK-WLS	PHWC	B.1.1.1	88	UK5	UK5	G	2020	5	2	#b54946	#e03da9	53.17	-3.14	#60e54a	red
COG939199	2020-04-02	14	UK	UK-WLS	PHWC	B.1.44	99	UK19	UK19	G	2020	4	2	#4b76d5	#e03da9	52.3333	-3.4167	#e5c42c	red
COG608409	2020-05-02	18	UK	UK-WLS	PHWC	B.1.1.1	88	UK5	UK5	G	2020	5	2	#b54946	#e03da9	51.659	-3.4488	#60e54a	red
COG612421	2020-05-02	18	UK	UK-WLS	PHWC	B.1.1	99	UK632	UK632	G	2020	5	2	#9bba2e	#e03da9	53.32	-3.49	#6990eb	red
COG638087	2020-05-02	18	UK	UK-WLS	PHWC	B.1	96	UK801	other	G	2020	5	2	#3d46a8	#e03da9	51.48	-3.18	#ffffff	red
COG942817	2020-05-01	18	UK	UK-WLS	PHWC	B.1.1	95	UK635	other	G	2020	5	1	#9bba2e	#e03da9	53.26	-4.31	#ffffff	red
COG941812	2020-04-28	18	UK	UK-WLS	PHWC	B.1	100	UK187	other	G	2020	4	28	#3d46a8	#e03da9	51.6167	-3.95	#ffffff	red
COG098498	2020-04-03	14	UK	UK-WLS	PHWC	B.1.1	95	UK632	UK632	G	2020	4	3	#9bba2e	#e03da9	51.6167	-3.95	#6990eb	red
COG175261	2020-04-28	18	UK	UK-WLS	PHWC	B.1.1	95	UK202	other	G	2020	4	28	#9bba2e	#e03da9	53.28	-3.83	#ffffff	red
COG480242	2020-04-04	14	UK	UK-WLS	PHWC	B.2.1	99	UK4774	other	D	2020	4	4	#d73b27	#e03da9	52.3333	-3.4167	#ffffff	green
COG403208	2020-04-30	18	UK	UK-WLS	PHWC	B.1.1.2	98	UK158	UK158	G	2020	4	30	#f68270	#e03da9	53.32	-3.49	#663e98	red
COG337005	2020-04-07	15	UK	UK-WLS	PHWC	B.3	100	UK61	UK61	D	2020	4	7	#a52869	#e03da9	51.48	-3.18	#e03da9	green
COG393798	2020-04-29	18	UK	UK-WLS	PHWC	B.1.1.p16	100	UK633	other	G	2020	4	29	#d4ff9d	#e03da9	53.28	-3.83	#ffffff	red
COG446106	2020-05-01	18	UK	UK-WLS	PHWC	B.1	100	UK4507	other	G	2020	5	1	#3d46a8	#e03da9	51.659	-3.4488	#ffffff	red
COG458165	2020-04-14	16	UK	UK-WLS	PHWC	B.1.1	98	UK632	UK632	G	2020	4	14	#9bba2e	#e03da9	53.17	-3.14	#6990eb	red
COG005712	2020-04-04	14	UK	UK-WLS	PHWC	B.1.1	96	UK277	other	G	2020	4	4	#9bba2e	#e03da9	51.48	-3.18	#ffffff	red
COG530435	2020-04-30	18	UK	UK-WLS	PHWC	B.2	92	UK5837	other	D	2020	4	30	#dc80cf	#e03da9	51.659	-3.4488	#ffffff	green
COG904311	2020-04-29	18	UK	UK-WLS	PHWC	B.1.p11	78	UK2913	UK2913	G	2020	4	29	#f6da72	#e03da9	52.935	-4.0948	#dc80cf	red
COG131224	2020-05-03	19	UK	UK-WLS	PHWC	B.1	100	UK4507	other	G	2020	5	3	#3d46a8	#e03da9	51.659	-3.4488	#ffffff	red
COG892150	2020-04-30	18	UK	UK-WLS	PHWC	B.1.1	99	UK5354	other	G	2020	4	30	#9bba2e	#e03da9	51.9906	-4.98409	#ffffff	red
COG310211	2020-04-04	14	UK	UK-WLS	PHWC	B.2.1	98	UK5539	other	D	2020	4	4	#d73b27	#e03da9	51.48	-3.18	#ffffff	green
COG721804	2020-04-02	14	UK	UK-WLS	PHWC	B.1.1.2	100	UK158	UK158	G	2020	4	2	#f68270	#e03da9	51.51	-3.58	#663e98	red
COG764750	2020-04-29	18	UK	UK-WLS	PHWC	B.1.1	98	UK5322	other	G	2020	4	29	#9bba2e	#e03da9	51.7429	-3.37805	#ffffff	red
COG327388	2020-04-30	18	UK	UK-WLS	PHWC	B.1.1.2	88	UK158	UK158	G	2020	4	30	#f68270	#e03da9	53.28	-3.83	#663e98	red
COG877920	2020-05-01	18	UK	UK-WLS	PHWC	B.1	91	UK696	other	G	2020	5	1	#3d46a8	#e03da9	53.28	-3.83	#ffffff	red
COG229343	2020-04-14	16	UK	UK-WLS	PHWC	B.1.p11	76	UK495	other	G	2020	4	14	#f6da72	#e03da9	53.0463	-2.9932	#ffffff	red
COG301544	2020-04-30	18	UK	UK-WLS	PHWC	B.1.1.p16	100	UK633	other	G	2020	4	30	#d4ff9d	#e03da9	53.0463	-2.9932	#ffffff	red
COG314570	2020-04-30	18	UK	UK-WLS	PHWC	B.1.1	96	UK5322	other	G	2020	4	30	#9bba2e	#e03da9	53.32	-3.49	#ffffff	red
COG056613	2020-04-15	16	UK	UK-WLS	PHWC	B.1.1.2	97	UK158	UK158	G	2020	4	15	#f68270	#e03da9	51.48	-3.18	#663e98	red
COG111557	2020-05-01	18	UK	UK-WLS	PHWC	B.3	100	UK61	UK61	D	2020	5	1	#a52869	#e03da9	53.17	-3.14	#e03da9	green
COG910770	2020-05-01	18	UK	UK-WLS	PHWC	B.3	100	UK61	UK61	D	2020	5	1	#a52869	#e03da9	51.48	-3.18	#e03da9	green
COG838038	2020-04-29	18	UK	UK-WLS	PHWC	B.1.1.1	100	UK5	UK5	G	2020	4	29	#b54946	#e03da9	51.59	-2.75	#60e54a	red
COG397309	2020-04-27	18	UK	UK-WLS	PHWC	B.1.1.1	98	UK5	UK5	G	2020	4	27	#b54946	#e03da9	51.5827	-3.20402	#60e54a	red
COG765596	2020-05-01	18	UK	UK-WLS	PHWC	B.1.44	98	UK19	UK19	G	2020	5	1	#4b76d5	#e03da9	51.48	-3.18	#e5c42c	red
COG977989	2020-05-01	18	UK	UK-WLS	PHWC	B.1	100	UK2916	UK2916	G	2020	5	1	#3d46a8	#e03da9	51.9906	-4.98409	#47ad6b	red
COG692748	2020-04-15	16	UK	UK-WLS	PHWC	B.1	100	UK19	UK19	G	2020	4	15	#3d46a8	#e03da9	51.66	-3.81	#e5c42c	red
COG883750	2020-04-29	18	UK	UK-WLS	PHWC	B.1.1	94	UK5322	other	G	2020	4	29	#9bba2e	#e03da9	51.9906	-4.98409	#ffffff	red
COG621820	2020-04-30	18	UK	UK-WLS	PHWC	B.1.1	96	UK632	UK632	G	2020	4	30	#9bba2e	#e03da9	53.28	-3.83	#6990eb	red
COG006691	2020-05-02	18	UK	UK-WLS	PHWC	B.2.1	97	UK5538	other	D	2020	5	2	#d73b27	#e03da9	51.48	-3.18	#ffffff	green
COG352466	2020-04-14	16	UK	UK-WLS	PHWC	B.1.1	97	UK632	UK632	G	2020	4	14	#9bba2e	#e03da9	53.32	-3.49	#6990eb	red
COG581445	2020-05-02	18	UK	UK-WLS	PHWC	B.1.p11	98	UK2464	UK2464	G	2020	5	2	#f6da72	#e03da9	51.659	-3.4488	#a48724	red
COG977770	2020-05-02	18	UK	UK-WLS	PHWC	B.1.1	95	UK2894	other	G	2020	5	2	#9bba2e	#e03da9	51.51	-3.58	#ffffff	red
COG069167	2020-05-02	18	UK	UK-WLS	PHWC	B.1.p11	98	UK2464	UK2464	G	2020	5	2	#f6da72	#e03da9	53.32	-3.49	#a48724	red
COG523207	2020-04-02	14	UK	UK-WLS	PHWC	B.1	100	UK2013	other	G	2020	4	2	#3d46a8	#e03da9	51.48	-3.18	#ffffff	red
COG347020	2020-04-14	16	UK	UK-WLS	PHWC	B.1.1	97	UK5355	other	G	2020	4	14	#9bba2e	#e03da9	51.9906	-4.98409	#ffffff	red
COG983263	2020-04-04	14	UK	UK-WLS	PHWC	B.1.1	99	UK536	other	G	2020	4	4	#9bba2e	#e03da9	51.51	-3.58	#ffffff	red
COG078192	2020-04-30	18	UK	UK-WLS	PHWC	B.1.1	100	UK3075	other	G	2020	4	30	#9bba2e	#e03da9	53.0463	-2.9932	#ffffff	red
COG486433	2020-05-01	18	UK	UK-WLS	PHWC	B.1.1	97	UK3075	other	G	2020	5	1	#9bba2e	#e03da9	53.26	-4.31	#ffffff	red
COG084335	2020-04-30	18	UK	UK-WLS	PHWC	B.1.1	99	UK762	other	G	2020	4	30	#9bba2e	#e03da9	51.659	-3.4488	#ffffff	red
COG911718	2020-04-30	18	UK	UK-WLS	PHWC	B.1.5	70	UK211	other	G	2020	4	30	#ea6527	#e03da9	53.0463	-2.9932	#ffffff	red
COG531206	2020-04-29	18	UK	UK-WLS	PHWC	B.1.1.2	97	UK158	UK158	G	2020	4	29	#f68270	#e03da9	52.3333	-3.4167	#663e98	red
COG901903	2020-04-15	16	UK	UK-WLS	PHWC	B.1.35	98	UK42	UK42	G	2020	4	15	#c8f491	#e03da9	51.6167	-3.95	#9c31a6	red
COG841152	2020-04-04	14	UK	UK-WLS	PHWC	B.1.1	99	UK5356	other	G	2020	4	4	#9bba2e	#e03da9	51.48	-3.18	#ffffff	red
COG688669	2020-04-30	18	UK	UK-WLS	PHWC	B.3	100	UK61	UK61	D	2020	4	30	#a52869	#e03da9	53.17	-3.14	#e03da9	green
COG863770	2020-04-02	14	UK	UK-WLS	PHWC	B.1.1.1	88	UK5	UK5	G	2020	4	2	#b54946	#e03da9	51.48	-3.18	#60e54a	red
COG596588	2020-04-29	18	UK	UK-WLS	PHWC	B.1.1	97	UK202	other	G	2020	4	29	#9bba2e	#e03da9	51.48	-3.18	#ffffff	red
COG875895	2020-04-04	14	UK	UK-WLS	PHWC	B.1.1	95	UK5475	other	G	2020	4	4	#9bba2e	#e03da9	51.4	-3.28	#ffffff	red
COG988916	2020-04-24	17	UK	UK-WLS	PHWC	B.1.1	96	UK571	other	G	2020	4	24	#9bba2e	#e03da9	53.26	-4.31	#ffffff	red
COG368083	2020-05-01	18	UK	UK-WLS	PHWC	B.1.1.p16	100	UK633	other	G	2020	5	1	#d4ff9d	#e03da9	53.28	-3.83	#ffffff	red
COG161987	2020-04-27	18	UK	UK-WLS	PHWC	B.1.44	95	UK19	UK19	G	2020	4	27	#4b76d5	#e03da9	51.5833	-3	#e5c42c	red
COG457340	2020-04-15	16	UK	UK-WLS	PHWC	B.1.1	95	UK474	other	G	2020	4	15	#9bba2e	#e03da9	51.65	-3.02	#ffffff	red
COG907474	2020-04-02	14	UK	UK-WLS	PHWC	B.1.1.2	100	UK158	UK158	G	2020	4	2	#f68270	#e03da9	51.48	-3.18	#663e98	red
COG263307	2020-04-02	14	UK	UK-WLS	PHWC	B.1.1	95	UK439	other	G	2020	4	2	#9bba2e	#e03da9	51.48	-3.18	#ffffff	red
COG104728	2020-05-02	18	UK	UK-WLS	PHWC	B.1.p11	77	UK495	other	G	2020	5	2	#f6da72	#e03da9	52.3333	-3.4167	#ffffff	red
COG353481	2020-04-14	16	UK	UK-WLS	PHWC	B.3	100	UK61	UK61	D	2020	4	14	#a52869	#e03da9	51.5827	-3.20402	#e03da9	green
COG154052	2020-04-15	16	UK	UK-WLS	PHWC	B.1.1.10	96	UK5221	other	G	2020	4	15	#7a4ecd	#e03da9	51.5827	-3.20402	#ffffff	red
COG578163	2020-05-01	18	UK	UK-WLS	PHWC	B.1	99	UK5099	other	G	2020	5	1	#3d46a8	#e03da9	53.28	-3.83	#ffffff	red
COG307732	2020-04-15	16	UK	UK-WLS	PHWC	B.3	100	UK61	UK61	D	2020	4	15	#a52869	#e03da9	51.5827	-3.20402	#e03da9	green
COG757135	2020-04-14	16	UK	UK-WLS	PHWC	B.1.1	98	UK632	UK632	G	2020	4	14	#9bba2e	#e03da9	53.32	-3.49	#6990eb	red
COG768670	2020-05-03	19	UK	UK-WLS	PHWC	B.1.1	99	UK5322	other	G	2020	5	3	#9bba2e	#e03da9	53.32	-3.49	#ffffff	red
COG784088	2020-05-02	18	UK	UK-WLS	PHWC	B.1.1.2	100	UK158	UK158	G	2020	5	2	#f68270	#e03da9	52.3496	-3.63785	#663e98	red
COG099698	2020-05-01	18	UK	UK-WLS	PHWC	B.1	96	UK3021	UK3021	G	2020	5	1	#3d46a8	#e03da9	51.659	-3.4488	#5d781e	red
COG836981	2020-04-29	18	UK	UK-WLS	PHWC	B.1.1	94	UK571	other	G	2020	4	29	#9bba2e	#e03da9	51.4	-3.28	#ffffff	red
COG240291	2020-05-02	18	UK	UK-WLS	PHWC	B.1.p11	76	UK466	other	G	2020	5	2	#f6da72	#e03da9	51.659	-3.4488	#ffffff	red
COG431775	2020-04-28	18	UK	UK-WLS	PHWC	B.1	100	UK4507	other	G	2020	4	28	#3d46a8	#e03da9	51.66	-3.81	#ffffff	red
COG705575	2020-04-25	17	UK	UK-WLS	PHWC	B.1.1	97	UK3075	other	G	2020	4	25	#9bba2e	#e03da9	52.935	-4.0948	#ffffff	red
COG681810	2020-04-28	18	UK	UK-WLS	PHWC	B.1	100	UK187	other	G	2020	4	28	#3d46a8	#e03da9	51.6167	-3.95	#ffffff	red
COG754357	2020-04-30	18	UK	UK-WLS	PHWC	B.1.p11	98	UK2464	UK2464	G	2020	4	30	#f6da72	#e03da9	51.59	-2.75	#a48724	red
COG580717	2020-05-02	18	UK	UK-WLS	PHWC	B.1.1	97	UK474	other	G	2020	5	2	#9bba2e	#e03da9	52.3333	-3.4167	#ffffff	red
COG906834	2020-04-15	16	UK	UK-WLS	PHWC	B.1.1.10	81	UK418	other	G	2020	4	15	#7a4ecd	#e03da9	51.7775	-3.2044	#ffffff	red
COG424913	2020-04-04	14	UK	UK-WLS	PHWC	B.2.1	98	UK5540	other	D	2020	4	4	#d73b27	#e03da9	51.4	-3.28	#ffffff	green
COG569053	2020-04-30	18	UK	UK-WLS	PHWC	B.1.p11	93	UK495	other	G	2020	4	30	#f6da72	#e03da9	53.32	-3.49	#ffffff	red
COG047426	2020-04-28	18	UK	UK-WLS	PHWC	B.1	100	UK4507	other	G	2020	4	28	#3d46a8	#e03da9	51.7429	-3.37805	#ffffff	red
COG983447	2020-04-02	14	UK	UK-WLS	PHWC	B.1	95	UK86	other	G	2020	4	2	#3d46a8	#e03da9	51.51	-3.58	#ffffff	red
COG580974	2020-04-30	18	UK	UK-WLS	PHWC	B.1.p11	96	UK495	other	G	2020	4	30	#f6da72	#e03da9	53.0463	-2.9932	#ffffff	red
COG134946	2020-04-04	14	UK	UK-WLS	PHWC	B.1.1	95	UK757	other	G	2020	4	4	#9bba2e	#e03da9	51.51	-3.58	#ffffff	red
COG300995	2020-04-24	17	UK	UK-WLS	PHWC	B.1.1	99	UK5326	other	G	2020	4	24	#9bba2e	#e03da9	53.28	-3.83	#ffffff	red
COG348341	2020-05-01	18	UK	UK-WLS	PHWC	B.1.1	96	UK193	other	G	2020	5	1	#9bba2e	#e03da9	51.659	-3.4488	#ffffff	red
COG653832	2020-04-14	16	UK	UK-WLS	PHWC	B.1	98	UK322	other	G	2020	4	14	#3d46a8	#e03da9	51.86	-4.31	#ffffff	red
COG303882	2020-04-15	16	UK	UK-WLS	PHWC	B.1	100	UK42	UK42	G	2020	4	15	#3d46a8	#e03da9	51.66	-3.81	#9c31a6	red
COG575755	2020-04-14	16	UK	UK-WLS	PHWC	B.1	100	UK462	other	G	2020	4	14	#3d46a8	#e03da9	52.3496	-3.63785	#ffffff	red
COG557662	2020-04-15	16	UK	UK-WLS	PHWC	B.3	100	UK61	UK61	D	2020	4	15	#a52869	#e03da9	51.65	-3.02	#e03da9	green
COG165970	2020-04-30	18	UK	UK-WLS	PHWC	B.1.1	96	UK5322	other	G	2020	4	30	#9bba2e	#e03da9	52.3496	-3.63785	#ffffff	red
COG570801	2020-04-04	14	UK	UK-WLS	PHWC	B.1.1	98	UK504	other	G	2020	4	4	#9bba2e	#e03da9	51.48	-3.18	#ffffff	red
COG793159	2020-04-28	18	UK	UK-WLS	PHWC	B.1.1.2	97	UK158	UK158	G	2020	4	28	#f68270	#e03da9	51.5833	-3	#663e98	red
COG167028	2020-04-14	16	UK	UK-WLS	PHWC	B.1.1	97	UK632	UK632	G	2020	4	14	#9bba2e	#e03da9	53.32	-3.49	#6990eb	red
COG355421	2020-04-29	18	UK	UK-WLS	PHWC	B.1.1.2	89	UK158	UK158	G	2020	4	29	#f68270	#e03da9	51.4	-3.28	#663e98	red
COG263498	2020-04-02	14	UK	UK-WLS	PHWC	B.1.1.1	89	UK5	UK5	G	2020	4	2	#b54946	#e03da9	52.3496	-3.63785	#60e54a	red
COG553922	2020-04-29	18	UK	UK-WLS	PHWC	B.1.p11	77	UK2913	UK2913	G	2020	4	29	#f6da72	#e03da9	51.51	-3.58	#dc80cf	red
COG404428	2020-04-02	14	UK	UK-WLS	PHWC	B.1	98	UK3021	UK3021	G	2020	4	2	#3d46a8	#e03da9	51.48	-3.18	#5d781e	red
COG600692	2020-05-01	18	UK	UK-WLS	PHWC	B.1.1.p16	100	UK633	other	G	2020	5	1	#d4ff9d	#e03da9	53.32	-3.49	#ffffff	red
COG684094	2020-05-03	19	UK	UK-WLS	PHWC	B.1	99	UK3021	UK3021	G	2020	5	3	#3d46a8	#e03da9	51.5827	-3.20402	#5d781e	red
COG398380	2020-04-15	16	UK	UK-WLS	PHWC	B.1.1.2	97	UK158	UK158	G	2020	4	15	#f68270	#e03da9	51.7429	-3.37805	#663e98	red
COG747076	2020-04-14	16	UK	UK-WLS	PHWC	B.1.1	99	UK632	UK632	G	2020	4	14	#9bba2e	#e03da9	53.28	-3.83	#6990eb	red
COG116592	2020-04-14	16	UK	UK-WLS	PHWC	B.1.1	97	UK632	UK632	G	2020	4	14	#9bba2e	#e03da9	53.32	-3.49	#6990eb	red
COG548197	2020-04-02	14	UK	UK-WLS	PHWC	B.1	99	UK5100	other	G	2020	4	2	#3d46a8	#e03da9	52.3496	-3.63785	#ffffff	red
COG409294	2020-04-28	18	UK	UK-WLS	PHWC	B.1.1	96	UK202	other	G	2020	4	28	#9bba2e	#e03da9	53.28	-3.83	#ffffff	red
COG623219	2020-04-15	16	UK	UK-WLS	PHWC	B.1.1	98	UK761	other	G	2020	4	15	#9bba2e	#e03da9	51.6167	-3.95	#ffffff	red
COG423387	2020-04-28	18	UK	UK-WLS	PHWC	B.3	100	UK61	UK61	D	2020	4	28	#a52869	#e03da9	51.7429	-3.37805	#e03da9	green
COG734490	2020-03-30	14	UK	UK-WLS	PHWC	B.1.1	95	UK632	UK632	G	2020	3	30	#9bba2e	#e03da9	51.7429	-3.37805	#6990eb	red
COG302116	2020-04-15	16	UK	UK-WLS	PHWC	B.1.1	96	UK1233	other	G	2020	4	15	#9bba2e	#e03da9	51.6167	-3.95	#ffffff	red
COG222738	2020-04-30	18	UK	UK-WLS	PHWC	B.1.p11	96	UK2464	UK2464	G	2020	4	30	#f6da72	#e03da9	51.6167	-3.95	#a48724	red
COG685130	2020-04-15	16	UK	UK-WLS	PHWC	B.3	100	UK61	UK61	D	2020	4	15	#a52869	#e03da9	51.65	-3.02	#e03da9	green
COG674823	2020-04-02	14	UK	UK-WLS	PHWC	B.1.44	99	UK19	UK19	G	2020	4	2	#4b76d5	#e03da9	51.48	-3.18	#e5c42c	red
COG605773	2020-04-27	18	UK	UK-WLS	PHWC	B.1.1	97	UK473	other	G	2020	4	27	#9bba2e	#e03da9	51.6167	-3.95	#ffffff	red
COG320501	2020-04-15	16	UK	UK-WLS	PHWC	B.1.1.2	100	UK158	UK158	G	2020	4	15	#f68270	#e03da9	51.48	-3.18	#663e98	red
COG845460	2020-05-02	18	UK	UK-WLS	PHWC	B.1.1	94	UK475	other	G	2020	5	2	#9bba2e	#e03da9	52.3333	-3.4167	#ffffff	red
COG584713	2020-04-28	18	UK	UK-WLS	PHWC	B.1.1	100	UK5322	other	G	2020	4	28	#9bba2e	#e03da9	53.28	-3.83	#ffffff	red
COG571224	2020-04-28	18	UK	UK-WLS	PHWC	B.1.1	99	UK5642	other	G	2020	4	28	#9bba2e	#e03da9	52.935	-4.0948	#ffffff	red
COG571901	2020-05-01	18	UK	UK-WLS	PHWC	B.1.1	95	UK632	UK632	G	2020	5	1	#9bba2e	#e03da9	51.5827	-3.20402	#6990eb	red
COG120748	2020-04-25	17	UK	UK-WLS	PHWC	B.1.1	94	UK635	other	G	2020	4	25	#9bba2e	#e03da9	53.26	-4.31	#ffffff	red
COG192589	2020-04-24	17	UK	UK-WLS	PHWC	B.1.5	70	UK211	other	G	2020	4	24	#ea6527	#e03da9	51.659	-3.4488	#ffffff	red
COG338852	2020-04-04	14	UK	UK-WLS	PHWC	B.1.5	71	UK1608	other	G	2020	4	4	#ea6527	#e03da9	51.48	-3.18	#ffffff	red
COG124806	2020-05-01	18	UK	UK-WLS	PHWC	B.1.1.2	88	UK158	UK158	G	2020	5	1	#f68270	#e03da9	51.66	-3.81	#663e98	red
COG709598	2020-04-28	18	UK	UK-WLS	PHWC	B.1.1.1	87	UK5	UK5	G	2020	4	28	#b54946	#e03da9	53.28	-3.83	#60e54a	red
COG624731	2020-05-01	18	UK	UK-WLS	PHWC	B.1	94	UK3021	UK3021	G	2020	5	1	#3d46a8	#e03da9	51.659	-3.4488	#5d781e	red
COG326295	2020-04-15	16	UK	UK-WLS	PHWC	B.1.35	88	UK42	UK42	G	2020	4	15	#c8f491	#e03da9	52.3333	-3.4167	#9c31a6	red
COG409307	2020-04-15	16	UK	UK-WLS	PHWC	B.1	100	UK2916	UK2916	G	2020	4	15	#3d46a8	#e03da9	51.66	-3.81	#47ad6b	red
COG016854	2020-04-30	18	UK	UK-WLS	PHWC	B.1.44	99	UK19	UK19	G	2020	4	30	#4b76d5	#e03da9	53.28	-3.83	#e5c42c	red
COG989962	2020-04-30	18	UK	UK-WLS	PHWC	B.1.1	97	UK5322	other	G	2020	4	30	#9bba2e	#e03da9	53.28	-3.83	#ffffff	red
COG332464	2020-04-13	16	UK	UK-WLS	PHWC	B.1.1	100	UK5357	other	G	2020	4	13	#9bba2e	#e03da9	52.935	-4.0948	#ffffff	red
COG588667	2020-05-01	18	UK	UK-WLS	PHWC	B.3	100	UK61	UK61	D	2020	5	1	#a52869	#e03da9	52.935	-4.0948	#e03da9	green
COG105750	2020-04-28	18	UK	UK-WLS	PHWC	B.1.1	97	UK277	other	G	2020	4	28	#9bba2e	#e03da9	51.659	-3.4488	#ffffff	red
COG813123	2020-05-01	18	UK	UK-WLS	PHWC	B.1	100	UK2916	UK2916	G	2020	5	1	#3d46a8	#e03da9	51.48	-3.18	#47ad6b	red
COG027442	2020-05-01	18	UK	UK-WLS	PHWC	B.1.1	96	UK635	other	G	2020	5	1	#9bba2e	#e03da9	52.935	-4.0948	#ffffff	red
COG560499	2020-04-15	16	UK	UK-WLS	PHWC	B.1.1	100	UK5358	other	G	2020	4	15	#9bba2e	#e03da9	51.6167	-3.95	#ffffff	red
COG942198	2020-04-24	17	UK	UK-WLS	PHWC	B.1	96	UK3021	UK3021	G	2020	4	24	#3d46a8	#e03da9	51.659	-3.4488	#5d781e	red
COG463321	2020-04-15	16	UK	UK-WLS	PHWC	B.1.1	93	UK473	other	G	2020	4	15	#9bba2e	#e03da9	51.51	-3.58	#ffffff	red
COG235028	2020-04-02	14	UK	UK-WLS	PHWC	B.1.67	69	UK392	other	G	2020	4	2	#73ffcc	#e03da9	51.4	-3.28	#ffffff	red
COG424478	2020-05-01	18	UK	UK-WLS	PHWC	B.1.1	96	UK534	other	G	2020	5	1	#9bba2e	#e03da9	51.48	-3.18	#ffffff	red
COG569192	2020-04-30	18	UK	UK-WLS	PHWC	B.1.p11	74	UK495	other	G	2020	4	30	#f6da72	#e03da9	51.5833	-3	#ffffff	red
COG571246	2020-04-14	16	UK	UK-WLS	PHWC	B.1	99	UK5101	other	G	2020	4	14	#3d46a8	#e03da9	51.66	-3.81	#ffffff	red
COG095645	2020-04-29	18	UK	UK-WLS	PHWC	B.1.1.2	100	UK158	UK158	G	2020	4	29	#f68270	#e03da9	51.48	-3.18	#663e98	red
COG038052	2020-05-01	18	UK	UK-WLS	PHWC	B.1.1	98	UK5322	other	G	2020	5	1	#9bba2e	#e03da9	53.32	-3.49	#ffffff	red
COG591705	2020-04-30	18	UK	UK-WLS	PHWC	B.1.71	86	UK156	other	G	2020	4	30	#d597ff	#e03da9	51.5833	-3	#ffffff	red
COG295748	2020-04-27	18	UK	UK-WLS	PHWC	B.1.1.p16	100	UK633	other	G	2020	4	27	#d4ff9d	#e03da9	53.32	-3.49	#ffffff	red
COG601247	2020-05-01	18	UK	UK-WLS	PHWC	B.1.1.2	100	UK158	UK158	G	2020	5	1	#f68270	#e03da9	51.48	-3.18	#663e98	red
COG227947	2020-04-29	18	UK	UK-WLS	PHWC	B.1.1	99	UK632	UK632	G	2020	4	29	#9bba2e	#e03da9	51.4	-3.28	#6990eb	red
COG096097	2020-04-15	16	UK	UK-WLS	PHWC	B.1.1	98	UK3465	other	G	2020	4	15	#9bba2e	#e03da9	51.9906	-4.98409	#ffffff	red
COG827101	2020-04-13	16	UK	UK-WLS	PHWC	B.1.1.1	88	UK5	UK5	G	2020	4	13	#b54946	#e03da9	51.6167	-3.95	#60e54a	red
COG523661	2020-05-02	18	UK	UK-WLS	PHWC	B.1.1.2	98	UK158	UK158	G	2020	5	2	#f68270	#e03da9	51.4	-3.28	#663e98	red
COG816145	2020-04-14	16	UK	UK-WLS	PHWC	B.1.1	97	UK473	other	G	2020	4	14	#9bba2e	#e03da9	51.6167	-3.95	#ffffff	red
COG803833	2020-04-29	18	UK	UK-WLS	PHWC	B.1.1.2	99	UK158	UK158	G	2020	4	29	#f68270	#e03da9	51.5833	-3	#663e98	red
COG089771	2020-04-15	16	UK	UK-WLS	PHWC	B.1	100	UK2916	UK2916	G	2020	4	15	#3d46a8	#e03da9	51.6167	-3.95	#47ad6b	red
COG128114	2020-04-04	14	UK	UK-WLS	PHWC	B.1.1	99	UK5359	other	G	2020	4	4	#9bba2e	#e03da9	51.48	-3.18	#ffffff	red
COG749458	2020-04-15	16	UK	UK-WLS	PHWC	B.1.35	88	UK42	UK42	G	2020	4	15	#c8f491	#e03da9	51.6167	-3.95	#9c31a6	red
COG533502	2020-04-04	14	UK	UK-WLS	PHWC	B.1.1	99	UK5360	other	G	2020	4	4	#9bba2e	#e03da9	51.51	-3.58	#ffffff	red
COG856705	2020-04-02	14	UK	UK-WLS	PHWC	B.1	100	UK5102	other	G	2020	4	2	#3d46a8	#e03da9	51.4	-3.28	#ffffff	red
COG517022	2020-04-04	14	UK	UK-WLS	PHWC	B.1	100	UK5103	other	G	2020	4	4	#3d46a8	#e03da9	51.5833	-3	#ffffff	red
COG530941	2020-05-02	18	UK	UK-WLS	PHWC	B.1.44	99	UK19	UK19	G	2020	5	2	#4b76d5	#e03da9	51.5833	-3	#e5c42c	red
COG243366	2020-04-14	16	UK	UK-WLS	PHWC	B.1.1	99	UK5361	other	G	2020	4	14	#9bba2e	#e03da9	51.6167	-3.95	#ffffff	red
COG406268	2020-04-01	14	UK	UK-WLS	PHWC	B.1.1.10	94	UK5222	other	G	2020	4	1	#7a4ecd	#e03da9	51.48	-3.18	#ffffff	red
COG644829	2020-04-30	18	UK	UK-WLS	PHWC	B.1.1	99	UK5362	other	G	2020	4	30	#9bba2e	#e03da9	51.5827	-3.20402	#ffffff	red
COG007842	2020-05-02	18	UK	UK-WLS	PHWC	B.1.1.1	89	UK5	UK5	G	2020	5	2	#b54946	#e03da9	53.17	-3.14	#60e54a	red
COG784741	2020-04-29	18	UK	UK-WLS	PHWC	B.1	100	UK4507	other	G	2020	4	29	#3d46a8	#e03da9	53.32	-3.49	#ffffff	red
COG705432	2020-04-28	18	UK	UK-WLS	PHWC	B.1.1	99	UK5363	other	G	2020	4	28	#9bba2e	#e03da9	52.3333	-3.4167	#ffffff	red
COG558755	2020-04-29	18	UK	UK-WLS	PHWC	B.1	99	UK5104	other	G	2020	4	29	#3d46a8	#e03da9	51.51	-3.58	#ffffff	red
COG507628	2020-04-30	18	UK	UK-WLS	PHWC	B.1.p11	79	UK2913	UK2913	G	2020	4	30	#f6da72	#e03da9	51.48	-3.18	#dc80cf	red
COG691822	2020-04-13	16	UK	UK-WLS	PHWC	B.1.1	100	UK5364	other	G	2020	4	13	#9bba2e	#e03da9	52.935	-4.0948	#ffffff	red
COG361176	2020-04-03	14	UK	UK-WLS	PHWC	B.1.1.p16	100	UK633	other	G	2020	4	3	#d4ff9d	#e03da9	51.659	-3.4488	#ffffff	red
COG821895	2020-04-15	16	UK	UK-WLS	PHWC	B.1.1.1	86	UK5	UK5	G	2020	4	15	#b54946	#e03da9	51.6167	-3.95	#60e54a	red
COG323931	2020-04-29	18	UK	UK-WLS	PHWC	B.1.1	99	UK537	other	G	2020	4	29	#9bba2e	#e03da9	52.935	-4.0948	#ffffff	red
COG441042	2020-04-14	16	UK	UK-WLS	PHWC	B.1.p11	97	UK2464	UK2464	G	2020	4	14	#f6da72	#e03da9	53.32	-3.49	#a48724	red
COG644111	2020-04-02	14	UK	UK-WLS	PHWC	B.1	100	UK5105	other	G	2020	4	2	#3d46a8	#e03da9	51.48	-3.18	#ffffff	red
COG906723	2020-04-04	14	UK	UK-WLS	PHWC	B.1.1	99	UK5365	other	G	2020	4	4	#9bba2e	#e03da9	51.7775	-3.2044	#ffffff	red
COG956294	2020-04-15	16	UK	UK-WLS	PHWC	B.3	100	UK61	UK61	D	2020	4	15	#a52869	#e03da9	51.48	-3.18	#e03da9	green
COG762945	2020-04-04	14	UK	UK-WLS	PHWC	B.1	96	UK36	UK36	G	2020	4	4	#3d46a8	#e03da9	51.48	-3.18	#3d46a8	red
COG760021	2020-04-04	14	UK	UK-WLS	PHWC	B.1.p11	100	UK2464	UK2464	G	2020	4	4	#f6da72	#e03da9	51.48	-3.18	#a48724	red
COG804990	2020-04-27	18	UK	UK-WLS	PHWC	B.1.1	96	UK3088	other	G	2020	4	27	#9bba2e	#e03da9	51.65	-3.02	#ffffff	red
COG362721	2020-04-15	16	UK	UK-WLS	PHWC	B.3	100	UK61	UK61	X	2020	4	15	#a52869	#e03da9	51.5833	-3	#e03da9
COG897138	2020-05-01	18	UK	UK-WLS	PHWC	B.1	100	UK2916	UK2916	G	2020	5	1	#3d46a8	#e03da9	51.6167	-3.95	#47ad6b	red
COG021317	2020-04-15	16	UK	UK-WLS	PHWC	B.1	96	UK750	other	G	2020	4	15	#3d46a8	#e03da9	51.4	-3.28	#ffffff	red
COG431234	2020-04-02	14	UK	UK-WLS	PHWC	B.1.44	94	UK19	UK19	G	2020	4	2	#4b76d5	#e03da9	51.48	-3.18	#e5c42c	red
COG243993	2020-04-04	14	UK	UK-WLS	PHWC	B.1.5	100	UK2200	UK2200	G	2020	4	4	#ea6527	#e03da9	51.48	-3.18	#43458c	red
COG562781	2020-04-30	18	UK	UK-WLS	PHWC	B.1.p11	71	UK495	other	G	2020	4	30	#f6da72	#e03da9	51.659	-3.4488	#ffffff	red
COG539770	2020-04-15	16	UK	UK-WLS	PHWC	B.1.1.p11	100	UK179	other	G	2020	4	15	#565fc1	#e03da9	51.59	-2.75	#ffffff	red
COG321986	2020-04-28	18	UK	UK-WLS	PHWC	B.1.1	96	UK632	UK632	G	2020	4	28	#9bba2e	#e03da9	53.32	-3.49	#6990eb	red
COG007969	2020-04-30	18	UK	UK-WLS	PHWC	B.1.1	99	UK632	UK632	G	2020	4	30	#9bba2e	#e03da9	53.17	-3.14	#6990eb	red
COG076312	2020-04-15	16	UK	UK-WLS	PHWC	B.1	99	UK5106	other	G	2020	4	15	#3d46a8	#e03da9	51.4	-3.28	#ffffff	red
COG810000	2020-04-28	18	UK	UK-WLS	PHWC	B.1.44	96	UK19	UK19	G	2020	4	28	#4b76d5	#e03da9	51.48	-3.18	#e5c42c	red
COG470289	2020-04-02	14	UK	UK-WLS	PHWC	B.3	96	UK1835	other	D	2020	4	2	#a52869	#e03da9	51.48	-3.18	#ffffff	green
COG462866	2020-04-14	16	UK	UK-WLS	PHWC	B.1.1	99	UK632	UK632	G	2020	4	14	#9bba2e	#e03da9	53.32	-3.49	#6990eb	red
COG734450	2020-04-02	14	UK	UK-WLS	PHWC	B.1.67	100	UK392	other	G	2020	4	2	#73ffcc	#e03da9	52.3496	-3.63785	#ffffff	red
COG521544	2020-05-01	18	UK	UK-WLS	PHWC	B.2	94	UK5671	other	D	2020	5	1	#dc80cf	#e03da9	52.3333	-3.4167	#ffffff	green
COG882285	2020-04-06	15	UK	UK-WLS	PHWC	B.1.1.1	87	UK5	UK5	G	2020	4	6	#b54946	#e03da9	51.6167	-3.95	#60e54a	red
COG247344	2020-05-01	18	UK	UK-WLS	PHWC	B.1.1	96	UK572	other	G	2020	5	1	#9bba2e	#e03da9	51.659	-3.4488	#ffffff	red
COG393114	2020-04-15	16	UK	UK-WLS	PHWC	B.1.1	100	UK5366	other	G	2020	4	15	#9bba2e	#e03da9	51.6167	-3.95	#ffffff	red
COG234941	2020-05-02	18	UK	UK-WLS	PHWC	B.1	100	UK5107	other	G	2020	5	2	#3d46a8	#e03da9	51.659	-3.4488	#ffffff	red
COG207278	2020-04-04	14	UK	UK-WLS	PHWC	B.1	95	UK3021	UK3021	G	2020	4	4	#3d46a8	#e03da9	51.4	-3.28	#5d781e	red
COG548872	2020-05-01	18	UK	UK-WLS	PHWC	B.1.1	96	UK632	UK632	G	2020	5	1	#9bba2e	#e03da9	53.17	-3.14	#6990eb	red
COG672277	2020-04-15	16	UK	UK-WLS	PHWC	B.1.1	96	UK472	other	G	2020	4	15	#9bba2e	#e03da9	51.659	-3.4488	#ffffff	red
COG058849	2020-05-02	18	UK	UK-WLS	PHWC	B.1.1	94	UK635	other	G	2020	5	2	#9bba2e	#e03da9	52.935	-4.0948	#ffffff	red
COG551104	2020-04-28	18	UK	UK-WLS	PHWC	B.1.1	96	UK571	other	G	2020	4	28	#9bba2e	#e03da9	53.28	-3.83	#ffffff	red
COG618348	2020-04-04	14	UK	UK-WLS	PHWC	B.1.1	96	UK277	other	G	2020	4	4	#9bba2e	#e03da9	51.4	-3.28	#ffffff	red
COG339981	2020-04-03	14	UK	UK-WLS	PHWC	B.1	100	UK5108	other	G	2020	4	3	#3d46a8	#e03da9	51.659	-3.4488	#ffffff	red
COG766828	2020-04-28	18	UK	UK-WLS	PHWC	B.1	100	UK4507	other	G	2020	4	28	#3d46a8	#e03da9	51.7429	-3.37805	#ffffff	red
COG459169	2020-04-29	18	UK	UK-WLS	PHWC	B.1	99	UK3021	UK3021	G	2020	4	29	#3d46a8	#e03da9	52.935	-4.0948	#5d781e	red
COG270937	2020-05-01	18	UK	UK-WLS	PHWC	B.1.1	98	UK632	UK632	G	2020	5	1	#9bba2e	#e03da9	51.48	-3.18	#6990eb	red
COG521065	2020-04-15	16	UK	UK-WLS	PHWC	B.1.1	95	UK632	UK632	G	2020	4	15	#9bba2e	#e03da9	53.28	-3.83	#6990eb	red
COG567212	2020-04-13	16	UK	UK-WLS	PHWC	B.1.1.1	98	UK5	UK5	G	2020	4	13	#b54946	#e03da9	52.935	-4.0948	#60e54a	red
COG167687	2020-04-04	14	UK	UK-WLS	PHWC	B.1.p11	100	UK2464	UK2464	G	2020	4	4	#f6da72	#e03da9	51.5827	-3.20402	#a48724	red
COG276989	2020-04-30	18	UK	UK-WLS	PHWC	B.1	96	UK2088	other	G	2020	4	30	#3d46a8	#e03da9	52.935	-4.0948	#ffffff	red
COG116456	2020-04-29	18	UK	UK-WLS	PHWC	B.1.1	95	UK298	other	G	2020	4	29	#9bba2e	#e03da9	52.3496	-3.63785	#ffffff	red
COG679281	2020-04-04	14	UK	UK-WLS	PHWC	B.1	100	UK1736	other	G	2020	4	4	#3d46a8	#e03da9	51.4	-3.28	#ffffff	red
COG333789	2020-04-02	14	UK	UK-WLS	PHWC	B.1.5.6	90	UK2200	UK2200	G	2020	4	2	#e98ddc	#e03da9	52.3496	-3.63785	#43458c	red
COG680183	2020-04-30	18	UK	UK-WLS	PHWC	B.1	100	UK4507	other	G	2020	4	30	#3d46a8	#e03da9	53.28	-3.83	#ffffff	red
COG451430	2020-05-02	18	UK	UK-WLS	PHWC	B.1	100	UK4507	other	G	2020	5	2	#3d46a8	#e03da9	51.7429	-3.37805	#ffffff	red
COG658797	2020-04-14	16	UK	UK-WLS	PHWC	B.1.1	96	UK303	other	G	2020	4	14	#9bba2e	#e03da9	51.6167	-3.95	#ffffff	red
COG134203	2020-04-28	18	UK	UK-WLS	PHWC	B.1.1	99	UK401	other	G	2020	4	28	#9bba2e	#e03da9	51.659	-3.4488	#ffffff	red
COG369546	2020-04-28	18	UK	UK-WLS	PHWC	B.1.1.p16	100	UK633	other	G	2020	4	28	#d4ff9d	#e03da9	52.3496	-3.63785	#ffffff	red
COG260857	2020-04-24	17	UK	UK-WLS	PHWC	B.1.1.10	97	UK5223	other	G	2020	4	24	#7a4ecd	#e03da9	51.7429	-3.37805	#ffffff	red
COG906410	2020-04-30	18	UK	UK-WLS	PHWC	B.1	100	UK2916	UK2916	G	2020	4	30	#3d46a8	#e03da9	51.6167	-3.95	#47ad6b	red
COG956323	2020-04-30	18	UK	UK-WLS	PHWC	B.1.1	96	UK713	other	G	2020	4	30	#9bba2e	#e03da9	51.48	-3.18	#ffffff	red
COG195272	2020-04-15	16	UK	UK-WLS	PHWC	B	96	UK947	other	D	2020	4	15	#e5c42c	#e03da9	52.3333	-3.4167	#ffffff	green
COG413436	2020-04-02	14	UK	UK-WLS	PHWC	B.1.1	95	UK632	UK632	G	2020	4	2	#9bba2e	#e03da9	51.48	-3.18	#6990eb	red
COG450047	2020-04-14	16	UK	UK-WLS	PHWC	B.1.5	100	UK2200	UK2200	G	2020	4	14	#ea6527	#e03da9	51.48	-3.18	#43458c	red
COG392354	2020-04-04	14	UK	UK-WLS	PHWC	B.2.1	96	UK612	other	D	2020	4	4	#d73b27	#e03da9	51.48	-3.18	#ffffff	green
COG679262	2020-04-04	14	UK	UK-WLS	PHWC	B.1	99	UK3021	UK3021	G	2020	4	4	#3d46a8	#e03da9	51.5833	-3	#5d781e	red
COG727769	2020-04-02	14	UK	UK-WLS	PHWC	B.1.44	100	UK19	UK19	G	2020	4	2	#4b76d5	#e03da9	52.3333	-3.4167	#e5c42c	red
COG647334	2020-04-30	18	UK	UK-WLS	PHWC	B.1.1	97	UK635	other	G	2020	4	30	#9bba2e	#e03da9	53.0463	-2.9932	#ffffff	red
COG913345	2020-04-25	17	UK	UK-WLS	PHWC	B.1.5	95	UK2034	other	G	2020	4	25	#ea6527	#e03da9	51.7429	-3.37805	#ffffff	red
COG800192	2020-04-30	18	UK	UK-WLS	PHWC	B.1.p11	76	UK2913	UK2913	G	2020	4	30	#f6da72	#e03da9	53.26	-4.31	#dc80cf	red
COG244201	2020-05-02	18	UK	UK-WLS	PHWC	B.1.1.2	98	UK158	UK158	G	2020	5	2	#f68270	#e03da9	51.4	-3.28	#663e98	red
COG783255	2020-04-03	14	UK	UK-WLS	PHWC	B.1.p11	97	UK2464	UK2464	G	2020	4	3	#f6da72	#e03da9	51.7429	-3.37805	#a48724	red
COG219785	2020-04-30	18	UK	UK-WLS	PHWC	B.1.1	95	UK635	other	G	2020	4	30	#9bba2e	#e03da9	51.5827	-3.20402	#ffffff	red
COG302696	2020-04-28	18	UK	UK-WLS	PHWC	B.1	100	UK4507	other	G	2020	4	28	#3d46a8	#e03da9	51.659	-3.4488	#ffffff	red
COG235574	2020-05-03	19	UK	UK-WLS	PHWC	B.1.1.1	99	UK5	UK5	G	2020	5	3	#b54946	#e03da9	51.59	-2.75	#60e54a	red
COG842879	2020-04-14	16	UK	UK-WLS	PHWC	B.1.1	98	UK471	other	G	2020	4	14	#9bba2e	#e03da9	51.59	-2.75	#ffffff	red
COG115991	2020-04-04	14	UK	UK-WLS	PHWC	B.1.1	99	UK603	other	G	2020	4	4	#9bba2e	#e03da9	51.48	-3.18	#ffffff	red
COG649618	2020-04-02	14	UK	UK-WLS	PHWC	B.1.44	99	UK19	UK19	G	2020	4	2	#4b76d5	#e03da9	51.48	-3.18	#e5c42c	red
COG361855	2020-04-28	18	UK	UK-WLS	PHWC	B.1	96	UK3021	UK3021	G	2020	4	28	#3d46a8	#e03da9	51.6167	-3.95	#5d781e	red
COG884926	2020-04-04	14	UK	UK-WLS	PHWC	B.2.1	98	UK358	other	D	2020	4	4	#d73b27	#e03da9	51.659	-3.4488	#ffffff	green
COG195771	2020-04-14	16	UK	UK-WLS	PHWC	B.1.1	96	UK269	other	G	2020	4	14	#9bba2e	#e03da9	53.0463	-2.9932	#ffffff	red
COG473918	2020-04-14	16	UK	UK-WLS	PHWC	B.1.1	98	UK632	UK632	G	2020	4	14	#9bba2e	#e03da9	53.28	-3.83	#6990eb	red
COG882347	2020-05-03	19	UK	UK-WLS	PHWC	B.1	95	UK3021	UK3021	G	2020	5	3	#3d46a8	#e03da9	51.4	-3.28	#5d781e	red
COG760304	2020-04-14	16	UK	UK-WLS	PHWC	B.1.1.p16	100	UK633	other	G	2020	4	14	#d4ff9d	#e03da9	53.17	-3.14	#ffffff	red
COG093818	2020-04-14	16	UK	UK-WLS	PHWC	B.1.5	100	UK2060	other	G	2020	4	14	#ea6527	#e03da9	52.3496	-3.63785	#ffffff	red
COG981410	2020-05-01	18	UK	UK-WLS	PHWC	B.1.p11	75	UK495	other	G	2020	5	1	#f6da72	#e03da9	51.4	-3.28	#ffffff	red
COG996581	2020-04-02	14	UK	UK-WLS	PHWC	B.1	99	UK5109	other	G	2020	4	2	#3d46a8	#e03da9	51.659	-3.4488	#ffffff	red
COG056672	2020-04-29	18	UK	UK-WLS	PHWC	B.1.1.1	100	UK5	UK5	G	2020	4	29	#b54946	#e03da9	51.659	-3.4488	#60e54a	red
COG622016	2020-05-03	19	UK	UK-WLS	PHWC	B.1	100	UK2916	UK2916	G	2020	5	3	#3d46a8	#e03da9	51.659	-3.4488	#47ad6b	red
COG868388	2020-05-01	18	UK	UK-WLS	PHWC	B.1.1	99	UK202	other	G	2020	5	1	#9bba2e	#e03da9	53.28	-3.83	#ffffff	red
COG330780	2020-03-31	14	UK	UK-WLS	PHWC	B.1	100	UK2916	UK2916	G	2020	3	31	#3d46a8	#e03da9	51.51	-3.58	#47ad6b	red
COG983278	2020-04-15	16	UK	UK-WLS	PHWC	B.1.1	95	UK5367	other	G	2020	4	15	#9bba2e	#e03da9	51.66	-3.81	#ffffff	red
COG819540	2020-04-15	16	UK	UK-WLS	PHWC	B.1.44	100	UK19	UK19	G	2020	4	15	#4b76d5	#e03da9	51.48	-3.18	#e5c42c	red
COG043336	2020-04-15	16	UK	UK-WLS	PHWC	B.1	98	UK86	other	G	2020	4	15	#3d46a8	#e03da9	53.32	-3.49	#ffffff	red
COG050694	2020-05-02	18	UK	UK-WLS	PHWC	B.1.1.9	97	UK89	other	G	2020	5	2	#74e673	#e03da9	51.659	-3.4488	#ffffff	red
COG140405	2020-04-14	16	UK	UK-WLS	PHWC	B.1.1	97	UK632	UK632	G	2020	4	14	#9bba2e	#e03da9	53.32	-3.49	#6990eb	red
COG401575	2020-04-02	14	UK	UK-WLS	PHWC	B.3	100	UK61	UK61	D	2020	4	2	#a52869	#e03da9	51.48	-3.18	#e03da9	green
COG926951	2020-05-01	18	UK	UK-WLS	PHWC	B.1.1.p11	96	UK179	other	G	2020	5	1	#565fc1	#e03da9	51.48	-3.18	#ffffff	red
COG130203	2020-04-29	18	UK	UK-WLS	PHWC	B.1.1	98	UK5322	other	G	2020	4	29	#9bba2e	#e03da9	51.48	-3.18	#ffffff	red
COG828981	2020-04-28	18	UK	UK-WLS	PHWC	B.1.p11	79	UK495	other	G	2020	4	28	#f6da72	#e03da9	51.65	-3.02	#ffffff	red
COG081049	2020-04-28	18	UK	UK-WLS	PHWC	B.1	95	UK3021	UK3021	G	2020	4	28	#3d46a8	#e03da9	51.659	-3.4488	#5d781e	red
COG386893	2020-04-04	14	UK	UK-WLS	PHWC	B.1	58	UK1848	other	X	2020	4	4	#3d46a8	#e03da9	51.659	-3.4488	#ffffff
COG891314	2020-05-01	18	UK	UK-WLS	PHWC	B.1.1	99	UK5368	other	G	2020	5	1	#9bba2e	#e03da9	51.7775	-3.2044	#ffffff	red
COG541165	2020-04-15	16	UK	UK-WLS	PHWC	B.1	100	UK2916	UK2916	G	2020	4	15	#3d46a8	#e03da9	51.66	-3.81	#47ad6b	red
COG549446	2020-04-01	14	UK	UK-WLS	PHWC	B.1	100	UK4493	other	G	2020	4	1	#3d46a8	#e03da9	51.51	-3.58	#ffffff	red
COG715310	2020-04-04	14	UK	UK-WLS	PHWC	B.1	93	UK64	other	G	2020	4	4	#3d46a8	#e03da9	51.48	-3.18	#ffffff	red
COG080548	2020-04-04	14	UK	UK-WLS	PHWC	B.1	97	UK86	other	G	2020	4	4	#3d46a8	#e03da9	51.48	-3.18	#ffffff	red
COG056665	2020-04-03	14	UK	UK-WLS	PHWC	B.1.1	96	UK5369	other	G	2020	4	3	#9bba2e	#e03da9	51.51	-3.58	#ffffff	red
COG462495	2020-04-04	14	UK	UK-WLS	PHWC	B.3	100	UK61	UK61	D	2020	4	4	#a52869	#e03da9	51.4	-3.28	#e03da9	green
COG007885	2020-04-29	18	UK	UK-WLS	PHWC	B.1.1.2	100	UK158	UK158	G	2020	4	29	#f68270	#e03da9	53.28	-3.83	#663e98	red
COG657546	2020-04-14	16	UK	UK-WLS	PHWC	B.1.35	98	UK42	UK42	G	2020	4	14	#c8f491	#e03da9	51.6167	-3.95	#9c31a6	red
COG916334	2020-04-14	16	UK	UK-WLS	PHWC	B.1.1.p16	100	UK633	other	G	2020	4	14	#d4ff9d	#e03da9	53.32	-3.49	#ffffff	red
COG872771	2020-04-29	18	UK	UK-WLS	PHWC	B.1.1	97	UK5322	other	G	2020	4	29	#9bba2e	#e03da9	53.32	-3.49	#ffffff	red
COG389269	2020-04-30	18	UK	UK-WLS	PHWC	B.1.1	99	UK632	UK632	G	2020	4	30	#9bba2e	#e03da9	53.32	-3.49	#6990eb	red
COG700871	2020-04-30	18	UK	UK-WLS	PHWC	B.1.1	98	UK632	UK632	G	2020	4	30	#9bba2e	#e03da9	51.4	-3.28	#6990eb	red
COG212288	2020-04-28	18	UK	UK-WLS	PHWC	B.1	95	UK3021	UK3021	G	2020	4	28	#3d46a8	#e03da9	51.659	-3.4488	#5d781e	red
COG242827	2020-05-17	21	UK	UK-SCT	EDIN	B.1.5	96	UK2066	other	G	2020	5	17	#ea6527	#60e54a	55.8333	-3.0833	#ffffff	red
COG060465	2020-04-04	14	UK	UK-SCT	EDIN	B.1	94	UK562	other	G	2020	4	4	#3d46a8	#60e54a	56.464	-2.97	#ffffff	red
COG150118	2020-05-17	21	UK	UK-SCT	EDIN	B.1.5	74	UK558	other	G	2020	5	17	#ea6527	#60e54a	55.95	-3.19889	#ffffff	red
COG347957	2020-03-31	14	UK	UK-SCT	EDIN	B.1	95	UK5110	other	G	2020	3	31	#3d46a8	#60e54a	56.6667	-2.9167	#ffffff	red
COG259871	2020-03-27	13	UK	UK-SCT	EDIN	B.1	97	UK562	other	G	2020	3	27	#3d46a8	#60e54a	56.464	-2.97	#ffffff	red
COG341780	2020-05-19	21	UK	UK-SCT	EDIN	B.1.5	81	UK460	other	G	2020	5	19	#ea6527	#60e54a	55.95	-3.19889	#ffffff	red
COG591918	2020-04-05	15	UK	UK-SCT	EDIN	B.1	95	UK562	other	G	2020	4	5	#3d46a8	#60e54a	57.1667	-2.6667	#ffffff	red
COG855660	2020-05-19	21	UK	UK-SCT	EDIN	B.1.5	70	UK558	other	G	2020	5	19	#ea6527	#60e54a	55.95	-3.19889	#ffffff	red
COG558314	2020-04-01	14	UK	UK-SCT	EDIN	B.1	96	UK36	UK36	G	2020	4	1	#3d46a8	#60e54a	56.464	-2.97	#3d46a8	red
COG389319	2020-05-17	21	UK	UK-SCT	EDIN	B.1.5	98	UK2050	other	G	2020	5	17	#ea6527	#60e54a	55.95	-3.19889	#ffffff	red
COG298813	2020-03-27	13	UK	UK-SCT	EDIN	B.1	95	UK36	UK36	G	2020	3	27	#3d46a8	#60e54a	56.464	-2.97	#3d46a8	red
COG020849	2020-03-30	14	UK	UK-SCT	EDIN	B.1	99	UK5111	other	G	2020	3	30	#3d46a8	#60e54a	56.3333	-3	#ffffff	red
COG586263	2020-04-04	14	UK	UK-SCT	EDIN	B.1	96	UK562	other	G	2020	4	4	#3d46a8	#60e54a	56.464	-2.97	#ffffff	red
COG137129	2020-05-17	21	UK	UK-SCT	EDIN	B.1.5	97	UK2068	other	G	2020	5	17	#ea6527	#60e54a	55.8333	-3.0833	#ffffff	red
COG509528	2020-04-02	14	UK	UK-SCT	EDIN	B.1	96	UK5110	other	G	2020	4	2	#3d46a8	#60e54a	56.464	-2.97	#ffffff	red
COG983172	2020-05-06	19	UK	UK-ENG	EXET	B.1.1	99	UK511	other	G	2020	5	6	#9bba2e	#d54fdf	50.75	-3.75	#ffffff	red
COG358036	2020-05-06	19	UK	UK-ENG	EXET	B.1.1	95	UK476	other	G	2020	5	6	#9bba2e	#d54fdf	50.75	-3.75	#ffffff	red
COG919933	2020-04-28	18	UK	UK-ENG	EXET	B.1.1	96	UK63	UK63	G	2020	4	28	#9bba2e	#d54fdf	50.75	-3.75	#5aeab3	red
COG200056	2020-04-29	18	UK	UK-ENG	EXET	B.1	100	UK19	UK19	G	2020	4	29	#3d46a8	#d54fdf	51.25	-1.9167	#e5c42c	red
COG476109	2020-04-26	18	UK	UK-ENG	EXET	B.1.1	99	UK5315	other	G	2020	4	26	#9bba2e	#d54fdf	50.75	-3.75	#ffffff	red
COG299196	2020-05-06	19	UK	UK-ENG	EXET	B.1.1	96	UK511	other	G	2020	5	6	#9bba2e	#d54fdf	50.75	-3.75	#ffffff	red
COG320100	2020-05-18	21	UK	UK-ENG	CAMB	B.1.1	98	UK755	other	G	2020	5	18	#9bba2e	#8240dd	52.3333	0.0833	#ffffff	red
COG114381	2020-05-18	21	UK	UK-ENG	CAMB	B.1.1.1	100	UK5	UK5	G	2020	5	18	#b54946	#8240dd	52.1667	1	#60e54a	red
COG217645	2020-05-18	21	UK	UK-ENG	CAMB	B.1.1.10	87	UK326	other	G	2020	5	18	#7a4ecd	#8240dd	51.8333	-0.25	#ffffff	red
COG061387	2020-05-19	21	UK	UK-ENG	CAMB	B.1.1	98	UK371	other	G	2020	5	19	#9bba2e	#8240dd	51.8333	-0.25	#ffffff	red
COG179967	2020-05-19	21	UK	UK-ENG	CAMB	B.1.1	96	UK128	other	G	2020	5	19	#9bba2e	#8240dd	51.8333	-0.25	#ffffff	red
COG797943	2020-05-18	21	UK	UK-ENG	CAMB	B.1.1.1	100	UK5	UK5	G	2020	5	18	#b54946	#8240dd	52.1667	1	#60e54a	red
COG679397	2020-04-29	18	UK	UK-ENG	NORW	B.1.1.1	100	UK5	UK5	G	2020	4	29	#b54946	#3d46a8	51.8333	0.5833	#60e54a	red
COG161444	2020-05-08	19	UK	UK-ENG	NORW	B.1.1	94	UK248	other	G	2020	5	8	#9bba2e	#3d46a8	52.6667	1	#ffffff	red
COG120070	2020-05-07	19	UK	UK-ENG	NORW	B.1.1	98	UK214	other	G	2020	5	7	#9bba2e	#3d46a8	52.6667	1	#ffffff	red
COG719411	2020-05-10	20	UK	UK-ENG	NORW	B.1.5.5	100	UK199	other	G	2020	5	10	#6a852b	#3d46a8	52.6667	1	#ffffff	red
COG746512	2020-05-12	20	UK	UK-ENG	NORW	B.1.1	96	UK996	other	G	2020	5	12	#9bba2e	#3d46a8	52.6667	1	#ffffff	red
COG400290	2020-05-01	18	UK	UK-ENG	NORW	B.1.1	95	UK147	other	G	2020	5	1	#9bba2e	#3d46a8	51.8333	0.5833	#ffffff	red
COG246917	2020-05-17	21	UK	UK-ENG	NORW	B.1.1	99	UK5170	other	G	2020	5	17	#9bba2e	#3d46a8	52.6667	1	#ffffff	red
COG221693	2020-05-11	20	UK	UK-ENG	NORW	B.1.1	96	UK148	other	G	2020	5	11	#9bba2e	#3d46a8	52.1667	1	#ffffff	red
COG951983	2020-05-02	18	UK	UK-ENG	NORW	B.1.1	94	UK204	other	G	2020	5	2	#9bba2e	#3d46a8	52.6667	1	#ffffff	red
COG052509	2020-05-08	19	UK	UK-ENG	NORW	B.1	94	UK36	UK36	G	2020	5	8	#3d46a8	#3d46a8	52.6667	1	#3d46a8	red
COG176351	2020-04-30	18	UK	UK-ENG	NORW	B.1.1	97	UK204	other	G	2020	4	30	#9bba2e	#3d46a8	52.1667	1	#ffffff	red
COG776041	2020-05-08	19	UK	UK-ENG	NORW	B.1.1	94	UK376	other	G	2020	5	8	#9bba2e	#3d46a8	52.6667	1	#ffffff	red
COG466010	2020-05-08	19	UK	UK-ENG	NORW	B.1.p11	69	UK200	other	G	2020	5	8	#f6da72	#3d46a8	52.6667	1	#ffffff	red
[truncated: 18,167 more rows]
